# Supplementary material for: 17-Hy­droxy-1,8-dimethyl-17-aza­penta­cyclo­[6.6.5.02,7.09,14.015,19]nona­deca-2,4,6,9(14),10,12-hexa­ene-16,18-dione
Source: Acta Crystallogr Sect E Struct Rep Online. 2012 Nov 7;68(Pt 12):o3293–4. doi: 10.1107/S1600536812045151 (PMC3588838; doi:10.1107/S1600536812045151)
Supplement: Supplementary file 1 [file e-68-o3293-sup1.cif]

##############################################################################
#                                                                            #
# This CIF contains the data in a paper accepted for publication in          #
# Acta Crystallographica Section E. It conforms to the requirements of       #
# Notes for Authors for Acta Crystallographica Section E, and has been       #
# peer reviewed under the auspices of the IUCr Commission on Journals.       #
#                                                                            #
# Full details of the Crystallographic Information File format               #
# are given in the paper "The Crystallographic Information File (CIF):       #
# a New Standard Archive File for Crystallography" by S. R. Hall, F. H.      #
# Allen and I. D. Brown [Acta Cryst. (1991), A47, 655-685].                  #
#                                                                            #
# The current version of the core CIF dictionary is obtainable from          #
# ftp://ftp.iucr.org/pub/cif_core.dic.                                       #
#                                                                            #
# Software is freely available for graphical display of the structure(s)     #
# in this CIF. For information consult the CIF software page                 #
# http://www.iucr.org/resources/cif/software.                                #
#                                                                            #
# This file may be used for bona fide research purposes within the           #
# scientific community so long as proper attribution is given to the journal # 
# article from which it was obtained.                                        #
#                                                                            #
##############################################################################
data_I
_audit_creation_method     SHELXL-97
_chemical_name_systematic
;
17-Hydroxy-1,8-dimethyl-17-
azapentacyclo[6.6.5.0^2,7^.0^9,14^.0^15,19^]nonadeca-2,4,6,9(14),10,12-
hexaene-16,18-dione
;
_chemical_name_common
;
<i>N</i>-hydroxy-9,10-dimethyl-9,10-ethanoanthracene-11,12-dicarboximide
;
_chemical_formula_moiety     'C20 H17 N O3'
_chemical_formula_sum     'C20 H17 N O3'
_chemical_formula_iupac     'C20 H17 N O3'
_chemical_formula_weight     319.36
_chemical_melting_point     ?
_symmetry_cell_setting     monoclinic
_symmetry_space_group_name_H-M     'P 21/n'
_symmetry_space_group_name_Hall     '-P 2yn'
loop_
    _symmetry_equiv_pos_as_xyz
    'x, y, z'
    '-x+1/2, y+1/2, -z+1/2'
    '-x, -y, -z'
    'x-1/2, -y-1/2, z-1/2'
_cell_length_a     13.9040(10)
_cell_length_b     8.1040(10)
_cell_length_c     13.9460(10)
_cell_angle_alpha     90
_cell_angle_beta     97.390(10)
_cell_angle_gamma     90
_cell_volume     1558.4(3)
_cell_formula_units_Z     4
_cell_measurement_reflns_used     3666
_cell_measurement_theta_min     2.9074
_cell_measurement_theta_max     29.8097
_cell_measurement_temperature     100(2)
_exptl_crystal_description     prism
_exptl_crystal_colour     colourless
_exptl_crystal_size_max     0.40
_exptl_crystal_size_mid     0.40
_exptl_crystal_size_min     0.30
_exptl_crystal_density_diffrn     1.361
_exptl_crystal_density_meas     ?
_exptl_crystal_density_method     'not measured'
_exptl_crystal_F_000     672
_exptl_absorpt_coefficient_mu     0.092
_exptl_absorpt_correction_type     none
_exptl_absorpt_process_details     ?
_exptl_absorpt_correction_T_min     ?
_exptl_absorpt_correction_T_max     ?
_exptl_special_details     ?
_diffrn_ambient_temperature     100(2)
_diffrn_radiation_type     MoK\a
_diffrn_radiation_wavelength     0.71073
_diffrn_radiation_source     'Enhance (Mo) X-ray Source'
_diffrn_radiation_monochromator     graphite
_diffrn_measurement_device_type     'Oxford Diffraction Xcalibur (Sapphire2)'
_diffrn_measurement_method     '\w scans'
_diffrn_detector_area_resol_mean     8.4221
_diffrn_reflns_number     5321
_diffrn_reflns_av_R_equivalents     0.0233
_diffrn_reflns_av_sigmaI/netI     0.0333
_diffrn_reflns_theta_min     2.92
_diffrn_reflns_theta_max     25.23
_diffrn_reflns_theta_full     25.23
_diffrn_measured_fraction_theta_max     0.998
_diffrn_measured_fraction_theta_full     0.998
_diffrn_reflns_limit_h_min     -16
_diffrn_reflns_limit_h_max     16
_diffrn_reflns_limit_k_min     -9
_diffrn_reflns_limit_k_max     6
_diffrn_reflns_limit_l_min     -9
_diffrn_reflns_limit_l_max     16
_diffrn_standards_number     ?
_diffrn_standards_interval_count     ?
_diffrn_standards_interval_time     ?
_diffrn_standards_decay_%     ?
_reflns_number_total     2827
_reflns_number_gt     2467
_reflns_threshold_expression     I>2\s(I)
_refine_ls_structure_factor_coef     Fsqd
_refine_ls_matrix_type     full
_refine_ls_R_factor_all     0.0427
_refine_ls_R_factor_gt     0.0363
_refine_ls_wR_factor_gt     0.0901
_refine_ls_wR_factor_ref     0.0959
_refine_ls_goodness_of_fit_ref     1.040
_refine_ls_restrained_S_all     1.040
_refine_ls_number_reflns     2827
_refine_ls_number_parameters     223
_refine_ls_number_restraints     0
_refine_ls_hydrogen_treatment     mixed
_refine_ls_weighting_scheme     calc
_refine_ls_weighting_details
         'calc w=1/[\s^2^(Fo^2^)+(0.0465P)^2^+0.4721P] where P=(Fo^2^+2Fc^2^)/3'
_atom_sites_solution_hydrogens     geom
_atom_sites_solution_primary     direct
_atom_sites_solution_secondary     difmap
_refine_ls_shift/su_max     0.009
_refine_ls_shift/su_mean     0.003
_refine_diff_density_max     0.303
_refine_diff_density_min     -0.196
_refine_ls_extinction_method     none
_refine_ls_extinction_coef     ?
loop_
    _atom_type_symbol
    _atom_type_description
    _atom_type_scat_dispersion_real
    _atom_type_scat_dispersion_imag
    _atom_type_scat_source
    'C' 'C' 0.0030 0.0020
                         'International Tables Vol C Tables 4.2.6.8 and 6.1.1.4'
    'H' 'H' 0.0000 0.0000
                         'International Tables Vol C Tables 4.2.6.8 and 6.1.1.4'
    'N' 'N' 0.0060 0.0030
                         'International Tables Vol C Tables 4.2.6.8 and 6.1.1.4'
    'O' 'O' 0.0110 0.0060
                         'International Tables Vol C Tables 4.2.6.8 and 6.1.1.4'
_computing_data_collection
;
CrysAlis PRO (Oxford Diffraction, 2009)
;
_computing_cell_refinement
;
CrysAlis PRO (Oxford Diffraction, 2009)
;
_computing_data_reduction
;
CrysAlis PRO (Oxford Diffraction, 2009)
;
_computing_structure_solution     'SHELXS97 (Sheldrick, 2008)'
_computing_structure_refinement     'SHELXL97 (Sheldrick, 2008)'
_computing_molecular_graphics     'ORTEP-3 (Farrugia, 1997)'
_computing_publication_material     publCIF
loop_
    _atom_site_type_symbol
    _atom_site_label
    _atom_site_fract_x
    _atom_site_fract_y
    _atom_site_fract_z
    _atom_site_U_iso_or_equiv
    _atom_site_adp_type
    _atom_site_calc_flag
    _atom_site_refinement_flags
    _atom_site_occupancy
    _atom_site_symmetry_multiplicity
    _atom_site_disorder_assembly
    _atom_site_disorder_group
    N N1 0.28230(8) 0.37858(13) 0.63969(8) 0.0154(3) Uani d . 1 1 . .
    O O1 0.23524(7) 0.61166(12) 0.71225(6) 0.0201(2) Uani d . 1 1 . .
    O O2 0.30265(7) 0.15262(11) 0.54480(7) 0.0217(2) Uani d . 1 1 . .
    O O3 0.36001(7) 0.34569(12) 0.70937(7) 0.0194(2) Uani d . 1 1 . .
    H H3A 0.3338(15) 0.258(3) 0.7443(15) 0.049(6) Uiso d . 1 1 . .
    C C1 0.22513(9) 0.51497(16) 0.64443(9) 0.0148(3) Uani d . 1 1 . .
    C C2 0.25875(10) 0.27735(16) 0.55890(9) 0.0161(3) Uani d . 1 1 . .
    C C3 0.17056(9) 0.35563(16) 0.49956(9) 0.0151(3) Uani d . 1 1 . .
    H H3 0.1129 0.2818 0.4999 0.018 Uiso calc R 1 1 . .
    C C4 0.15350(9) 0.51968(15) 0.55294(9) 0.0147(3) Uani d . 1 1 . .
    H H4 0.0859 0.5217 0.5702 0.018 Uiso calc R 1 1 . .
    C C5 0.16945(10) 0.67321(16) 0.48659(9) 0.0157(3) Uani d . 1 1 . .
    C C6 0.09511(9) 0.64834(16) 0.39688(9) 0.0161(3) Uani d . 1 1 . .
    C C7 0.02301(10) 0.76017(17) 0.36135(10) 0.0199(3) Uani d . 1 1 . .
    H H7 0.0172 0.8623 0.3936 0.024 Uiso calc R 1 1 . .
    C C8 -0.04079(10) 0.72243(19) 0.27836(11) 0.0242(3) Uani d . 1 1 . .
    H H8 -0.0894 0.7994 0.2538 0.029 Uiso calc R 1 1 . .
    C C9 -0.03310(10) 0.5725(2) 0.23190(10) 0.0252(3) Uani d . 1 1 . .
    H H9 -0.0771 0.5464 0.1761 0.030 Uiso calc R 1 1 . .
    C C10 0.03931(10) 0.45948(19) 0.26700(10) 0.0216(3) Uani d . 1 1 . .
    H H10 0.0442 0.3568 0.2351 0.026 Uiso calc R 1 1 . .
    C C11 0.10405(9) 0.49792(17) 0.34867(9) 0.0172(3) Uani d . 1 1 . .
    C C12 0.18898(10) 0.38987(16) 0.39219(9) 0.0167(3) Uani d . 1 1 . .
    C C13 0.27923(10) 0.49978(16) 0.40301(9) 0.0159(3) Uani d . 1 1 . .
    C C14 0.36774(10) 0.45997(18) 0.37202(10) 0.0206(3) Uani d . 1 1 . .
    H H14 0.3746 0.3601 0.3379 0.025 Uiso calc R 1 1 . .
    C C15 0.44605(10) 0.56721(19) 0.39128(10) 0.0253(3) Uani d . 1 1 . .
    H H15 0.5065 0.5400 0.3704 0.030 Uiso calc R 1 1 . .
    C C16 0.43639(10) 0.71368(19) 0.44081(10) 0.0239(3) Uani d . 1 1 . .
    H H16 0.4903 0.7861 0.4534 0.029 Uiso calc R 1 1 . .
    C C17 0.34813(10) 0.75541(17) 0.47223(10) 0.0195(3) Uani d . 1 1 . .
    H H17 0.3417 0.8559 0.5059 0.023 Uiso calc R 1 1 . .
    C C18 0.26956(10) 0.64801(16) 0.45364(9) 0.0159(3) Uani d . 1 1 . .
    C C19 0.15742(11) 0.83661(16) 0.53834(10) 0.0207(3) Uani d . 1 1 . .
    H H19A 0.0939 0.8391 0.5618 0.031 Uiso calc R 1 1 . .
    H H19B 0.1619 0.9282 0.4932 0.031 Uiso calc R 1 1 . .
    H H19C 0.2087 0.8474 0.5932 0.031 Uiso calc R 1 1 . .
    C C20 0.19871(11) 0.22982(17) 0.33594(10) 0.0230(3) Uani d . 1 1 . .
    H H20A 0.2102 0.2562 0.2698 0.034 Uiso calc R 1 1 . .
    H H20B 0.1389 0.1654 0.3342 0.034 Uiso calc R 1 1 . .
    H H20C 0.2533 0.1654 0.3678 0.034 Uiso calc R 1 1 . .
loop_
    _atom_site_aniso_label
    _atom_site_aniso_U_11
    _atom_site_aniso_U_22
    _atom_site_aniso_U_33
    _atom_site_aniso_U_12
    _atom_site_aniso_U_13
    _atom_site_aniso_U_23
    N1 0.0145(6) 0.0179(6) 0.0133(5) -0.0008(4) 0.0005(4) 0.0025(4)
    O1 0.0195(5) 0.0236(5) 0.0173(5) -0.0011(4) 0.0024(4) -0.0065(4)
    O2 0.0259(6) 0.0150(5) 0.0245(5) 0.0039(4) 0.0045(4) 0.0008(4)
    O3 0.0143(5) 0.0250(5) 0.0176(5) -0.0010(4) -0.0024(4) 0.0058(4)
    C1 0.0129(6) 0.0164(7) 0.0159(7) -0.0034(5) 0.0058(5) 0.0010(5)
    C2 0.0182(7) 0.0144(7) 0.0167(7) -0.0036(5) 0.0062(5) 0.0021(5)
    C3 0.0149(6) 0.0152(7) 0.0154(7) -0.0028(5) 0.0032(5) -0.0006(5)
    C4 0.0130(6) 0.0160(6) 0.0155(7) -0.0015(5) 0.0031(5) -0.0010(5)
    C5 0.0154(7) 0.0153(7) 0.0166(7) -0.0006(5) 0.0026(5) 0.0010(5)
    C6 0.0141(7) 0.0190(7) 0.0158(7) -0.0024(5) 0.0049(5) 0.0024(5)
    C7 0.0173(7) 0.0193(7) 0.0242(8) 0.0006(5) 0.0067(6) 0.0055(6)
    C8 0.0158(7) 0.0310(8) 0.0261(8) 0.0008(6) 0.0034(6) 0.0126(6)
    C9 0.0193(7) 0.0376(9) 0.0177(7) -0.0065(6) -0.0011(6) 0.0059(6)
    C10 0.0202(7) 0.0280(8) 0.0168(7) -0.0038(6) 0.0026(5) -0.0007(6)
    C11 0.0167(7) 0.0207(7) 0.0149(7) -0.0026(5) 0.0048(5) 0.0019(5)
    C12 0.0187(7) 0.0187(7) 0.0130(6) -0.0008(5) 0.0028(5) -0.0005(5)
    C13 0.0172(7) 0.0194(7) 0.0110(6) 0.0013(5) 0.0015(5) 0.0048(5)
    C14 0.0218(7) 0.0233(7) 0.0179(7) 0.0056(6) 0.0072(6) 0.0054(6)
    C15 0.0170(7) 0.0350(9) 0.0251(8) 0.0061(6) 0.0079(6) 0.0138(7)
    C16 0.0159(7) 0.0310(8) 0.0242(8) -0.0048(6) 0.0005(6) 0.0118(6)
    C17 0.0198(7) 0.0206(7) 0.0175(7) -0.0030(6) -0.0003(5) 0.0055(6)
    C18 0.0158(7) 0.0189(7) 0.0127(6) 0.0011(5) 0.0012(5) 0.0051(5)
    C19 0.0229(7) 0.0174(7) 0.0223(7) 0.0001(6) 0.0046(6) -0.0011(6)
    C20 0.0292(8) 0.0219(7) 0.0181(7) 0.0003(6) 0.0039(6) -0.0034(6)
_geom_special_details
;
All s.u.'s (except the s.u. in the dihedral angle between two l.s. planes) are
estimated using the full covariance matrix. The cell s.u.'s are taken into
account individually in the estimation of s.u.'s in distances, angles and
torsion angles; correlations between s.u.'s in cell parameters are only used
when they are defined by crystal symmetry. An approximate (isotropic)
treatment of cell s.u.'s is used for estimating s.u.'s involving l.s. planes.
;
loop_
    _geom_bond_atom_site_label_1
    _geom_bond_atom_site_label_2
    _geom_bond_site_symmetry_2
    _geom_bond_distance
    _geom_bond_publ_flag
    N1 C1 . 1.3679(17) ?
    N1 O3 . 1.3831(14) ?
    N1 C2 . 1.3981(17) ?
    O1 C1 . 1.2223(16) ?
    O2 C2 . 1.2099(16) ?
    O3 H3A . 0.96(2) ?
    C1 C4 . 1.5149(18) ?
    C2 C3 . 1.5264(18) ?
    C3 C4 . 1.5567(17) ?
    C3 C12 . 1.5758(18) ?
    C3 H3 . 1.0000 ?
    C4 C5 . 1.5831(18) ?
    C4 H4 . 1.0000 ?
    C5 C19 . 1.5275(18) ?
    C5 C6 . 1.5303(18) ?
    C5 C18 . 1.5345(18) ?
    C6 C7 . 1.3944(19) ?
    C6 C11 . 1.4053(19) ?
    C7 C8 . 1.399(2) ?
    C7 H7 . 0.9500 ?
    C8 C9 . 1.387(2) ?
    C8 H8 . 0.9500 ?
    C9 C10 . 1.402(2) ?
    C9 H9 . 0.9500 ?
    C10 C11 . 1.3933(19) ?
    C10 H10 . 0.9500 ?
    C11 C12 . 1.5314(19) ?
    C12 C13 . 1.5304(19) ?
    C12 C20 . 1.5308(19) ?
    C13 C14 . 1.3936(19) ?
    C13 C18 . 1.4085(18) ?
    C14 C15 . 1.392(2) ?
    C14 H14 . 0.9500 ?
    C15 C16 . 1.388(2) ?
    C15 H15 . 0.9500 ?
    C16 C17 . 1.397(2) ?
    C16 H16 . 0.9500 ?
    C17 C18 . 1.3948(19) ?
    C17 H17 . 0.9500 ?
    C19 H19A . 0.9800 ?
    C19 H19B . 0.9800 ?
    C19 H19C . 0.9800 ?
    C20 H20A . 0.9800 ?
    C20 H20B . 0.9800 ?
    C20 H20C . 0.9800 ?
loop_
    _geom_angle_atom_site_label_1
    _geom_angle_atom_site_label_2
    _geom_angle_atom_site_label_3
    _geom_angle_site_symmetry_1
    _geom_angle_site_symmetry_3
    _geom_angle
    _geom_angle_publ_flag
    C1 N1 O3 . . 121.87(10) ?
    C1 N1 C2 . . 115.83(11) ?
    O3 N1 C2 . . 122.27(11) ?
    N1 O3 H3A . . 100.7(12) ?
    O1 C1 N1 . . 123.07(12) ?
    O1 C1 C4 . . 129.30(12) ?
    N1 C1 C4 . . 107.62(11) ?
    O2 C2 N1 . . 123.39(12) ?
    O2 C2 C3 . . 130.24(12) ?
    N1 C2 C3 . . 106.36(11) ?
    C2 C3 C4 . . 104.88(10) ?
    C2 C3 C12 . . 111.78(11) ?
    C4 C3 C12 . . 110.94(10) ?
    C2 C3 H3 . . 109.7 ?
    C4 C3 H3 . . 109.7 ?
    C12 C3 H3 . . 109.7 ?
    C1 C4 C3 . . 104.90(10) ?
    C1 C4 C5 . . 112.69(10) ?
    C3 C4 C5 . . 110.51(10) ?
    C1 C4 H4 . . 109.5 ?
    C3 C4 H4 . . 109.5 ?
    C5 C4 H4 . . 109.5 ?
    C19 C5 C6 . . 113.39(11) ?
    C19 C5 C18 . . 114.55(11) ?
    C6 C5 C18 . . 106.32(10) ?
    C19 C5 C4 . . 111.91(10) ?
    C6 C5 C4 . . 104.10(10) ?
    C18 C5 C4 . . 105.72(10) ?
    C7 C6 C11 . . 119.84(12) ?
    C7 C6 C5 . . 125.74(12) ?
    C11 C6 C5 . . 114.42(11) ?
    C6 C7 C8 . . 120.17(13) ?
    C6 C7 H7 . . 119.9 ?
    C8 C7 H7 . . 119.9 ?
    C9 C8 C7 . . 119.95(13) ?
    C9 C8 H8 . . 120.0 ?
    C7 C8 H8 . . 120.0 ?
    C8 C9 C10 . . 120.27(13) ?
    C8 C9 H9 . . 119.9 ?
    C10 C9 H9 . . 119.9 ?
    C11 C10 C9 . . 119.92(14) ?
    C11 C10 H10 . . 120.0 ?
    C9 C10 H10 . . 120.0 ?
    C10 C11 C6 . . 119.83(12) ?
    C10 C11 C12 . . 125.48(12) ?
    C6 C11 C12 . . 114.68(11) ?
    C13 C12 C20 . . 114.73(11) ?
    C13 C12 C11 . . 106.67(11) ?
    C20 C12 C11 . . 113.32(11) ?
    C13 C12 C3 . . 103.89(10) ?
    C20 C12 C3 . . 111.94(11) ?
    C11 C12 C3 . . 105.43(10) ?
    C14 C13 C18 . . 119.86(13) ?
    C14 C13 C12 . . 125.47(12) ?
    C18 C13 C12 . . 114.58(11) ?
    C15 C14 C13 . . 119.71(13) ?
    C15 C14 H14 . . 120.1 ?
    C13 C14 H14 . . 120.1 ?
    C16 C15 C14 . . 120.43(13) ?
    C16 C15 H15 . . 119.8 ?
    C14 C15 H15 . . 119.8 ?
    C15 C16 C17 . . 120.54(13) ?
    C15 C16 H16 . . 119.7 ?
    C17 C16 H16 . . 119.7 ?
    C18 C17 C16 . . 119.30(13) ?
    C18 C17 H17 . . 120.3 ?
    C16 C17 H17 . . 120.3 ?
    C17 C18 C13 . . 120.16(12) ?
    C17 C18 C5 . . 125.47(12) ?
    C13 C18 C5 . . 114.35(11) ?
    C5 C19 H19A . . 109.5 ?
    C5 C19 H19B . . 109.5 ?
    H19A C19 H19B . . 109.5 ?
    C5 C19 H19C . . 109.5 ?
    H19A C19 H19C . . 109.5 ?
    H19B C19 H19C . . 109.5 ?
    C12 C20 H20A . . 109.5 ?
    C12 C20 H20B . . 109.5 ?
    H20A C20 H20B . . 109.5 ?
    C12 C20 H20C . . 109.5 ?
    H20A C20 H20C . . 109.5 ?
    H20B C20 H20C . . 109.5 ?
loop_
    _geom_hbond_atom_site_label_D
    _geom_hbond_atom_site_label_H
    _geom_hbond_atom_site_label_A
    _geom_hbond_site_symmetry_A
    _geom_hbond_distance_DH
    _geom_hbond_distance_HA
    _geom_hbond_distance_DA
    _geom_hbond_angle_DHA
    _geom_hbond_publ_flag
    O3 H3A O1 2_546 0.96(2) 1.69(2) 2.6300(10)
                                             167(2) y
    C8 H8 O1 4_575 0.95 2.54 3.408(2) 152 y
    C15 H15 O3 3_666 0.95 2.46 3.273(2) 143 y
    C17 H17 O2 1_565 0.95 2.54 3.457(2) 163 y
    C4 H4 Cg1 3_566 1.00 2.66 3.518(3) 144 y
    C10 H10 Cg2 2_545 0.95 2.77 3.668(3) 158 y
data_global
_journal_date_recd_electronic     2012-07-27
_journal_date_accepted     2012-10-31
_journal_name_full     'Acta Crystallographica, Section E'
_journal_year     2012
_journal_volume     68
_journal_issue     12
_journal_page_first     o3293
_journal_page_last     o3294
_journal_paper_category     QO
_journal_paper_doi     10.1107/S1600536812045151
_journal_coeditor_code     BG2475
_publ_contact_author_name     'Barbara Miroslaw'
_publ_contact_author_address
;
Faculty of Chemistry
Maria Curie-Sklodowska University
pl. M. Curie-Sklodowskiej 3
20-031 Lublin
Poland
;
_publ_contact_author_email     'barbara.miroslaw@poczta.umcs.lublin.pl'
_publ_contact_author_fax     '+48 81 5333348'
_publ_contact_author_phone     '+48 81 5375577'
_publ_section_title
;\
17-Hydroxy-1,8-dimethyl-17-azapentacyclo[6.6.5.0^2,7^.0^9,14^.0^15,19^]\
nonadeca-2,4,6,9(14),10,12-hexaene-16,18-dione
;
loop_
    _publ_author_name
    _publ_author_footnote
    _publ_author_address
    'Miroslaw, Barbara' .
;
Faculty of Chemistry
Maria Curie-Sklodowska University
pl. M. Curie-Sklodowskiej 3
20-031 Lublin
Poland
;
    'Koziol, Anna E.' .
;
Faculty of Chemistry
Maria Curie-Sklodowska University
pl. M. Curie-Sklodowskiej 3
20-031 Lublin
Poland
;
    'Pakosinska-Parys, Magdalena' .
;
Department of Medical Chemistry
The Medical University
02-007 Warsaw
Poland
;
    'Struga, Marta' .
;
Department of Medical Chemistry
The Medical University
02-007 Warsaw
Poland
;
