# Supplementary material for: 17-Hy­droxy-1,8-dimethyl-17-aza­penta­cyclo­[6.6.5.02,7.09,14.015,19]nona­deca-2,4,6,9(14),10,12-hexa­ene-16,18-dione
Source: Acta Crystallogr Sect E Struct Rep Online. 2012 Nov 7;68(Pt 12):o3293–4. doi: 10.1107/S1600536812045151 (PMC3588838; doi:10.1107/S1600536812045151)
Supplement: Supplementary file 2 [file e-68-o3293-Isup2.mol]

@<TRIPOS>MOLECULE
1
    41    45     1     0     0
SMALL
NO_CHARGES
****
Generated from the CSD

@<TRIPOS>ATOM
     1 O3       3.7331   2.8015   9.8107   O.3       1 RES1   0.0000
     2 H3A      3.3061   2.0908  10.2938   H         1 RES1   0.0000
     3 C1       1.9742   4.1733   8.9126   C.2       1 RES1   0.0000
     4 C2       2.5951   2.2476   7.7297   C.2       1 RES1   0.0000
     5 C3       1.4754   2.8820   6.9090   C.3       1 RES1   0.0000
     6 H3       0.6731   2.2837   6.9137   H         1 RES1   0.0000
     7 C4       1.1424   4.2115   7.6472   C.3       1 RES1   0.0000
     8 H4       0.1715   4.2279   7.8860   H         1 RES1   0.0000
     9 C5       1.4832   5.4557   6.7296   C.3       1 RES1   0.0000
    10 C6       0.6105   5.2541   5.4889   C.2       1 RES1   0.0000
    11 C7      -0.3282   6.1604   4.9975   C.2       1 RES1   0.0000
    12 H7      -0.4669   6.9881   5.4436   H         1 RES1   0.0000
    13 C8      -1.0665   5.8546   3.8498   C.2       1 RES1   0.0000
    14 H8      -1.6983   6.4783   3.5101   H         1 RES1   0.0000
    15 C9      -0.8762   4.6395   3.2072   C.2       1 RES1   0.0000
    16 H9      -1.3879   4.4280   2.4355   H         1 RES1   0.0000
    17 C10      0.0676   3.7236   3.6927   C.2       1 RES1   0.0000
    18 H10      0.1928   2.8915   3.2515   H         1 RES1   0.0000
    19 C11      0.8213   4.0351   4.8222   C.2       1 RES1   0.0000
    20 C12      1.9241   3.1595   5.4241   C.3       1 RES1   0.0000
    21 C13      3.1595   4.0502   5.5737   C.2       1 RES1   0.0000
    22 C14      4.4457   3.7276   5.1451   C.2       1 RES1   0.0000
    23 H14      4.6023   2.9183   4.6732   H         1 RES1   0.0000
    24 C15      5.5000   4.5967   5.4115   C.2       1 RES1   0.0000
    25 H15      6.3780   4.3762   5.1227   H         1 RES1   0.0000
    26 C16      5.2769   5.7837   6.0965   C.2       1 RES1   0.0000
    27 H16      6.0038   6.3706   6.2706   H         1 RES1   0.0000
    28 C17      3.9933   6.1218   6.5310   C.2       1 RES1   0.0000
    29 H17      3.8435   6.9362   6.9967   H         1 RES1   0.0000
    30 C18      2.9342   5.2515   6.2739   C.2       1 RES1   0.0000
    31 C19      1.2231   6.7799   7.4453   C.3       1 RES1   0.0000
    32 H19A     0.2978   6.8001   7.7698   H         1 RES1   0.0000
    33 H19B     1.3664   7.5221   6.8210   H         1 RES1   0.0000
    34 H19C     1.8377   6.8673   8.2041   H         1 RES1   0.0000
    35 C20      2.1603   1.8625   4.6461   C.3       1 RES1   0.0000
    36 H20A     2.4387   2.0762   3.7314   H         1 RES1   0.0000
    37 H20B     1.3318   1.3404   4.6220   H         1 RES1   0.0000
    38 H20C     2.8621   1.3404   5.0867   H         1 RES1   0.0000
    39 N1       2.7776   3.0680   8.8470   N.am      1 RES1   0.0000
    40 O1       1.9932   4.9569   9.8505   O.2       1 RES1   0.0000
    41 O2       3.2308   1.2368   7.5347   O.2       1 RES1   0.0000
@<TRIPOS>BOND
     1     1     2    1
     2     1    39    1
     3     3     7    1
     4     3    39   un
     5     3    40    2
     6     4     5    1
     7     4    39   un
     8     4    41    2
     9     5     6    1
    10     5     7    1
    11     5    20    1
    12     7     8    1
    13     7     9    1
    14     9    10    1
    15     9    30    1
    16     9    31    1
    17    10    11   un
    18    10    19   un
    19    11    12    1
    20    11    13   un
    21    13    14    1
    22    13    15   un
    23    15    16    1
    24    15    17   un
    25    17    18    1
    26    17    19   un
    27    19    20    1
    28    20    21    1
    29    20    35    1
    30    21    22   un
    31    21    30   un
    32    22    23    1
    33    22    24   un
    34    24    25    1
    35    24    26   un
    36    26    27    1
    37    26    28   un
    38    28    29    1
    39    28    30   un
    40    31    32    1
    41    31    33    1
    42    31    34    1
    43    35    36    1
    44    35    37    1
    45    35    38    1
@<TRIPOS>SUBSTRUCTURE
     1 RES1        1 GROUP             0 ****  ****    0  
@<TRIPOS>CRYSIN
   13.9040    8.1040   13.9460   90.0000   97.3900   90.0000   231     1
