# Supplementary material for: 17-Hy­droxy-1,8-dimethyl-17-aza­penta­cyclo­[6.6.5.02,7.09,14.015,19]nona­deca-2,4,6,9(14),10,12-hexa­ene-16,18-dione
Source: Acta Crystallogr Sect E Struct Rep Online. 2012 Nov 7;68(Pt 12):o3293–4. doi: 10.1107/S1600536812045151 (PMC3588838; doi:10.1107/S1600536812045151)
Supplement: Supplementary file 3 [file e-68-o3293-Isup3.hkl]

#
# h,k,l, Fc-squared, Fo-squared, sigma(Fo-squared) and status flag
#
data_I
_shelx_title ' tz62_100K in P2(1)/n'
_shelx_refln_list_code          4
_shelx_F_calc_maximum      155.05
_exptl_crystal_F_000       671.90
_reflns_d_resolution_high  0.8336
 
loop_
 _symmetry_equiv_pos_as_xyz
 'x, y, z'
 '-x+1/2, y+1/2, -z+1/2'
 '-x, -y, -z'
 'x-1/2, -y-1/2, z-1/2'
 
_cell_length_a    13.9040
_cell_length_b     8.1039
_cell_length_c    13.9460
_cell_angle_alpha  90.000
_cell_angle_beta   97.385
_cell_angle_gamma  90.000
 
_shelx_F_squared_multiplier     1.000
 
loop_
 _refln_index_h
 _refln_index_k
 _refln_index_l
 _refln_F_squared_calc
 _refln_F_squared_meas
 _refln_F_squared_sigma
 _refln_observed_status
   4   0   0      942.24      833.04     19.74 o
   6   0   0      236.87      236.57      7.03 o
   8   0   0       27.96       30.47      4.16 o
  10   0   0     1163.34     1126.33     32.49 o
  12   0   0      158.28      155.96     11.17 o
  14   0   0        3.17        4.08      2.81 o
  16   0   0      594.27      674.93     29.78 o
   1   1   0     1932.77     1700.56    135.63 o
   2   1   0      182.96      178.69      8.45 o
   3   1   0       33.75       39.68      1.99 o
   4   1   0     2443.75     2254.66    111.04 o
   5   1   0      287.32      275.61      7.06 o
   6   1   0      823.30      883.36     16.30 o
   7   1   0      135.60      108.50      4.94 o
   8   1   0      290.05      290.29      8.96 o
   9   1   0       90.56       88.09      5.03 o
  10   1   0      377.88      395.01     11.95 o
  11   1   0      593.15      608.66     16.16 o
  12   1   0        0.37        0.12      2.17 o
  13   1   0      178.23      161.62      8.64 o
  14   1   0      408.93      449.78     15.53 o
  15   1   0      701.89      779.62     22.04 o
  16   1   0       62.66       74.16      8.10 o
   0   2   0     1106.80      995.19     14.72 o
   1   2   0       48.44       32.30      2.88 o
   2   2   0      111.65       91.16      4.93 o
   3   2   0     1263.30     1142.50     41.83 o
   4   2   0        8.53        9.85      1.29 o
   5   2   0     2372.85     2374.15     42.38 o
   6   2   0      723.48      700.82     13.95 o
   7   2   0     1148.11     1227.26     21.77 o
   8   2   0      212.72      200.80      7.29 o
   9   2   0      752.45      756.92     52.04 o
  10   2   0       32.20       36.99      3.63 o
  11   2   0       50.50       48.60      3.50 o
  12   2   0      229.12      227.67     10.61 o
  13   2   0       31.15       28.54      3.88 o
  14   2   0       11.56       16.39      3.16 o
  15   2   0       25.81       24.72      3.86 o
  16   2   0       80.15       87.96      7.31 o
   1   3   0      406.75      388.96      6.68 o
   2   3   0     1246.97     1279.84     14.05 o
   3   3   0       16.57       35.99     11.14 o
   4   3   0     1302.62     1401.29    113.25 o
   5   3   0      444.54      512.84     20.05 o
   6   3   0      248.90      232.05     31.60 o
   7   3   0      174.74      173.24     10.47 o
   8   3   0      600.22      602.81     14.15 o
   9   3   0      113.94       97.05      5.40 o
  10   3   0       36.82       32.87      3.44 o
  11   3   0      875.88      877.72     23.10 o
  12   3   0      496.00      441.49     14.17 o
  13   3   0      318.87      348.44     13.00 o
  14   3   0        0.01       -2.00      2.00 o
  15   3   0        6.93        7.25      2.77 o
   0   4   0       20.48       22.57      1.90 o
   1   4   0       26.84       35.07      1.64 o
   2   4   0     2169.26     2309.74     23.87 o
   3   4   0       23.84       24.42      1.65 o
   4   4   0        3.36        0.99      0.70 o
   5   4   0       51.14       47.89      3.00 o
   6   4   0       33.44       28.75      2.57 o
   7   4   0      115.34      121.24      5.56 o
   8   4   0      103.47      107.37      5.48 o
   9   4   0      454.44      425.51     12.07 o
  10   4   0       81.48       66.99      4.69 o
  11   4   0      328.38      295.73     10.63 o
  12   4   0       70.01       61.33      7.26 o
  13   4   0        3.54        2.95      2.24 o
  14   4   0        6.55        6.45      1.79 o
  15   4   0       19.24       26.51      3.97 o
   1   5   0       10.26       15.55      1.56 o
   2   5   0     1895.49     1941.20     21.43 o
   3   5   0        2.30        6.83      1.85 o
   4   5   0        3.31        3.73      1.14 o
   5   5   0      118.84      104.74      4.08 o
   6   5   0      275.00      261.89      7.03 o
   7   5   0       79.62       62.64      4.01 o
   8   5   0       31.72       31.45      3.09 o
   9   5   0       10.13        5.62      1.76 o
  10   5   0       27.60       18.18      2.85 o
  11   5   0        0.87       -0.73      1.61 o
  12   5   0        0.01        1.13      2.10 o
  13   5   0        0.36        3.62      2.54 o
  14   5   0      117.11      137.02     12.32 o
   0   6   0      903.72      912.99     17.72 o
   1   6   0        7.97        5.15      0.88 o
   2   6   0      962.01     1016.94     13.72 o
   3   6   0        0.07        1.61      0.80 o
   4   6   0      813.60      773.17     14.42 o
   5   6   0      550.82      538.98     10.81 o
   6   6   0       18.15       19.76      2.06 o
   7   6   0      286.27      288.65     16.38 o
   8   6   0       20.23       18.18      4.18 o
   9   6   0      519.14      603.58     16.91 o
  10   6   0       69.33       76.79      7.89 o
  11   6   0       64.89       56.81      7.05 o
  12   6   0       98.35       95.78      9.43 o
  13   6   0      141.45      152.12     12.42 o
   1   7   0      136.01      129.53      7.26 o
   2   7   0      815.30      848.68     20.75 o
   3   7   0      151.20      150.64      7.96 o
   4   7   0      685.02      716.89     26.96 o
   5   7   0        6.34        3.70      2.35 o
   6   7   0      265.69      234.11     14.80 o
   7   7   0      151.48      134.79     11.52 o
   8   7   0      220.02      236.22     15.65 o
   9   7   0       18.25       23.97      5.31 o
  10   7   0      272.17      275.61     17.90 o
  11   7   0      408.02      499.77     25.71 o
   0   8   0     1171.59     1271.33     40.38 o
   1   8   0       93.04       93.73      6.78 o
   2   8   0      776.39      806.94     21.37 o
   3   8   0      207.62      208.91     14.45 o
   4   8   0      105.13      112.15     10.78 o
   5   8   0      177.20      171.93     13.48 o
   6   8   0       36.83       33.62      5.79 o
   7   8   0        1.65        0.36      2.45 o
   8   8   0       75.14       66.73      8.72 o
   9   8   0       33.67       24.44      5.95 o
   1   9   0        4.73        5.28      3.92 o
   2   9   0      106.26      106.94      8.26 o
   3   9   0       33.37       46.73      7.69 o
   4   9   0       21.02       13.90      4.74 o
   5   9   0      148.92      173.25     14.77 o
   6   9   0        9.11        5.50      3.38 o
 -15   0   1      229.54      227.88     15.69 o
 -13   0   1      161.71      176.92     12.62 o
 -11   0   1      641.25      668.21     24.14 o
  -9   0   1       73.83       71.47      6.25 o
  -7   0   1      653.76      705.04     20.65 o
  -5   0   1        0.65        2.23      1.49 o
  -3   0   1     9940.48    10084.42    178.04 o
   3   0   1      669.97      633.64     15.28 o
   5   0   1      279.12      264.72      9.98 o
   7   0   1     2559.10     2633.68     55.97 o
   9   0   1     2528.86     2602.45     58.15 o
  11   0   1     3044.20     3088.46     70.26 o
  13   0   1        0.12       -2.27      2.27 o
  15   0   1     1147.56     1249.79     41.81 o
 -16   1   1      145.40      156.55      9.66 o
 -15   1   1        3.24        7.87      2.54 o
 -14   1   1       63.85       69.06      8.78 o
 -13   1   1       58.06       63.09      5.43 o
 -12   1   1      330.34      338.06     12.07 o
 -11   1   1       68.13       68.69      4.99 o
 -10   1   1       22.81       27.84      3.11 o
  -9   1   1       74.71       67.61      4.44 o
  -8   1   1       18.25       14.11      2.13 o
  -7   1   1      588.71      624.47     13.46 o
  -6   1   1       76.10       76.05      3.79 o
  -5   1   1     1026.38      944.42     13.26 o
  -4   1   1      114.46      122.42      4.06 o
  -3   1   1    24039.74    25097.14    308.80 o
  -2   1   1     2191.70     2103.76     27.96 o
  -1   1   1       10.53        2.10      0.52 o
   1   1   1        5.94        5.08      0.97 o
   2   1   1     1567.89     1470.92     20.42 o
   3   1   1      423.63      373.73     20.96 o
   4   1   1       21.32       14.60      1.51 o
   5   1   1     1038.81      990.96     17.06 o
   6   1   1     2042.44     2133.34     33.11 o
   7   1   1      174.92      186.27      6.71 o
   8   1   1      124.93      110.71      5.39 o
   9   1   1      627.51      609.99     14.95 o
  10   1   1      567.89      544.67     14.69 o
  11   1   1     1216.32     1218.05     25.35 o
  12   1   1      331.21      341.03     14.53 o
  13   1   1      363.22      377.40     13.44 o
  14   1   1        4.26        6.91      2.59 o
  15   1   1      593.61      627.38     19.53 o
  16   1   1       16.63       13.66      5.36 o
 -16   2   1       38.46       40.36      5.01 o
 -15   2   1      138.28      133.10      8.56 o
 -14   2   1      307.96      334.30     15.03 o
 -13   2   1      432.13      448.98     12.17 o
 -12   2   1      132.49      128.89      7.30 o
 -11   2   1       28.87       24.28      3.09 o
 -10   2   1       52.74       47.24      4.00 o
  -9   2   1       99.26       96.76     11.29 o
  -8   2   1       82.38       64.83      4.07 o
  -7   2   1        8.60       11.77      1.72 o
  -6   2   1      951.63      994.88     30.27 o
  -5   2   1       20.65       34.24      2.43 o
  -4   2   1        1.37        0.20      0.66 o
  -3   2   1     3144.59     3106.92     41.45 o
  -2   2   1       30.71       32.42      4.88 o
  -1   2   1       20.76       15.64      0.62 o
   0   2   1     1131.76     1084.69     13.42 o
   1   2   1       11.67       12.69      0.77 o
   2   2   1     1537.20     1607.47     53.70 o
   3   2   1      249.57      241.06      5.87 o
   4   2   1     1677.53     1596.85     68.53 o
   5   2   1      245.41      242.60      9.83 o
   6   2   1     1363.03     1374.79     35.81 o
   7   2   1       64.94       69.74      4.05 o
   8   2   1       61.24       55.80      3.85 o
   9   2   1       56.06       65.70      4.49 o
  10   2   1      399.70      407.48     12.41 o
  11   2   1       33.74       31.42      3.60 o
  12   2   1       11.64       11.12      2.40 o
  13   2   1       54.14       56.97      5.15 o
  14   2   1        2.22        1.81      1.67 o
  15   2   1      172.76      181.33     10.03 o
  16   2   1      163.36      182.04     16.36 o
 -15   3   1        3.43        1.99      3.82 o
 -14   3   1      335.01      333.25     10.83 o
 -13   3   1        2.64        1.52      1.82 o
 -12   3   1     1051.49     1010.30     23.21 o
 -11   3   1      104.02      118.59      6.67 o
 -10   3   1      144.70      135.50      8.87 o
  -9   3   1        2.13        0.36      1.11 o
  -8   3   1        1.65        0.18      1.18 o
  -7   3   1       59.18       59.14      4.20 o
  -6   3   1        0.39       -1.14      1.39 o
  -5   3   1       32.07       29.91      2.30 o
  -4   3   1     1142.29     1178.64     77.46 o
  -3   3   1      545.80      456.58     13.77 o
  -2   3   1      685.04      723.75     11.13 o
  -1   3   1      774.95      819.11      9.55 o
   0   3   1      247.13      214.20      3.71 o
   1   3   1      207.11      191.30      4.51 o
   2   3   1      959.71      922.02     10.93 o
   3   3   1        7.31        9.14      1.23 o
   4   3   1      380.97      398.09      8.88 o
   5   3   1     2131.89     2415.97    148.56 o
   6   3   1      948.19      912.72     25.36 o
   7   3   1     1149.91     1195.54     47.45 o
   8   3   1       23.87       33.66      3.69 o
   9   3   1       48.50       40.20      3.43 o
  10   3   1        0.09        1.86      1.13 o
  11   3   1      381.15      361.66     22.53 o
  12   3   1        3.17        4.63      6.73 o
  13   3   1       22.78       26.60      3.65 o
  14   3   1       47.04       42.27      6.44 o
  15   3   1      229.99      239.61     24.79 o
 -15   4   1       20.11       20.20      3.56 o
 -14   4   1        2.00        4.99      2.04 o
 -13   4   1        0.27        0.49      1.41 o
 -12   4   1       19.64       15.56      3.47 o
 -11   4   1      405.64      410.27     28.03 o
 -10   4   1      265.67      255.40     10.97 o
  -9   4   1       82.76       85.87      4.97 o
  -8   4   1       99.75       93.59      4.89 o
  -7   4   1       47.85       41.35      3.18 o
  -6   4   1       35.39       38.58      2.86 o
  -5   4   1       67.92       53.92      9.08 o
  -4   4   1        2.09        1.39      0.70 o
  -3   4   1      361.50      374.62      7.15 o
  -2   4   1     1140.01     1132.29     13.34 o
  -1   4   1     1794.75     1978.39     22.14 o
   0   4   1     1617.84     1715.23     18.40 o
   1   4   1     1094.74     1111.94     13.07 o
   2   4   1       83.60       77.83      4.05 o
   3   4   1        4.38       10.89      1.12 o
   4   4   1      434.26      445.42      8.75 o
   5   4   1      202.65      192.24     10.11 o
   6   4   1        7.61        9.00      1.59 o
   7   4   1      240.40      229.81     10.03 o
   8   4   1       77.19       66.98      4.59 o
   9   4   1      804.87      768.57     17.93 o
  10   4   1       15.77       22.06      2.88 o
  11   4   1        0.87        2.16      1.34 o
  12   4   1       88.44       72.56      9.21 o
  13   4   1      231.84      227.86     13.87 o
  14   4   1       16.93       15.34      3.37 o
 -14   5   1        6.74        1.78      1.75 o
 -13   5   1       68.91       59.22      5.40 o
 -12   5   1        2.19        3.04      4.54 o
 -11   5   1       98.77       76.26      5.57 o
 -10   5   1       74.43       63.54      4.83 o
  -9   5   1        0.05        2.32      1.26 o
  -8   5   1       21.29       20.30      3.91 o
  -7   5   1     1648.28     1689.54     28.70 o
  -6   5   1       12.73       10.95      1.53 o
  -5   5   1        3.24        4.48      1.01 o
  -4   5   1      446.49      458.88      8.96 o
  -3   5   1       30.62       27.31      1.69 o
  -2   5   1       10.21        8.27      1.04 o
  -1   5   1      338.81      321.85      5.91 o
   0   5   1      264.53      305.01      8.29 o
   1   5   1       16.97       16.41      1.26 o
   2   5   1       32.29       38.22      2.79 o
   3   5   1      158.03      144.28      4.40 o
   4   5   1      126.76      130.74      4.97 o
   5   5   1      191.52      183.63      5.54 o
   6   5   1      710.75      732.20     13.20 o
   7   5   1      118.89      104.41      5.28 o
   8   5   1      148.75      135.53      6.35 o
   9   5   1      123.51      121.16      6.42 o
  10   5   1       78.65       66.16      5.01 o
  11   5   1      233.42      234.64      9.99 o
  12   5   1       55.11       45.64      4.73 o
  13   5   1       98.77      106.74      7.50 o
  14   5   1       48.18       55.56      5.71 o
 -13   6   1       26.41       17.19      4.90 o
 -12   6   1       31.70       24.96      5.19 o
 -11   6   1        0.50        5.02      2.69 o
 -10   6   1        4.38        5.88      2.20 o
  -9   6   1      408.34      435.29     14.16 o
  -8   6   1       20.48       15.96      2.73 o
  -7   6   1      939.40      981.07     21.65 o
  -6   6   1       18.45       17.62      2.57 o
  -5   6   1     1153.87     1176.16     23.23 o
  -4   6   1      263.71      253.47     11.73 o
  -3   6   1      247.73      252.93      7.22 o
  -2   6   1       83.81       84.51      4.00 o
  -1   6   1      427.38      447.21      9.77 o
   0   6   1        0.03       -0.09      0.74 o
   1   6   1      112.41      112.87      4.53 o
   2   6   1      219.67      198.65      6.75 o
   3   6   1      160.39      151.04      6.29 o
   4   6   1     2026.78     2018.74     40.41 o
   5   6   1        0.50        1.02      1.07 o
   6   6   1       16.24       15.36      1.82 o
   7   6   1        7.61        7.20      1.39 o
   8   6   1      251.54      252.02     11.08 o
   9   6   1      415.42      458.04     11.41 o
  10   6   1        0.04        0.02      1.39 o
  11   6   1       48.41       35.57      4.05 o
  12   6   1       17.56       14.60      3.47 o
 -11   7   1        8.84       14.61      5.68 o
 -10   7   1       47.14       54.05      8.09 o
  -9   7   1        1.04       -1.49      2.20 o
  -8   7   1        6.48        5.13      3.24 o
  -7   7   1       20.66       19.93      4.55 o
  -6   7   1       11.95       14.44      4.08 o
  -5   7   1        7.08        6.59      3.10 o
  -4   7   1      339.47      340.02     17.64 o
  -3   7   1      554.26      549.68     16.14 o
  -2   7   1      938.16     1014.49     37.75 o
  -1   7   1       32.54       24.27      3.12 o
   0   7   1      233.92      231.83      9.91 o
   1   7   1      473.42      457.54     14.32 o
   2   7   1       51.89       51.99      4.76 o
   3   7   1       39.81       47.13      6.71 o
   4   7   1      105.74      109.99      9.75 o
   5   7   1       21.67       33.01      5.42 o
   6   7   1        4.09        4.57      3.45 o
   7   7   1      202.31      217.81     14.71 o
   8   7   1      328.04      320.16     18.47 o
   9   7   1      288.47      273.24     17.42 o
  10   7   1       68.26       88.36     10.30 o
  11   7   1      104.82      114.56     12.00 o
  -9   8   1        3.61        1.97      3.15 o
  -8   8   1      165.62      183.11     14.55 o
  -7   8   1        8.29        3.16      2.75 o
  -6   8   1       83.44       75.36      8.93 o
  -5   8   1        0.22        0.34      2.43 o
  -4   8   1       61.81       63.20      8.35 o
  -3   8   1        1.00       -1.02      2.97 o
  -2   8   1        0.08        0.88      1.60 o
  -1   8   1      133.57      128.98     11.29 o
   0   8   1       44.28       38.88      4.53 o
   1   8   1       14.76       10.56      2.52 o
   2   8   1       75.76       71.27      5.92 o
   3   8   1      272.53      274.41     16.84 o
   4   8   1      580.17      646.57     27.53 o
   5   8   1      128.72      118.54     11.10 o
   6   8   1      103.26      103.47     10.53 o
   7   8   1       20.71       24.13      5.38 o
   8   8   1        5.56       13.93      4.24 o
   9   8   1       59.18       64.24      8.87 o
  -6   9   1        1.98        6.86      3.75 o
  -5   9   1       55.99       50.07      7.81 o
  -4   9   1       66.79       61.47      8.58 o
  -3   9   1       66.23       85.32      9.81 o
  -2   9   1       98.16       94.23     10.71 o
  -1   9   1        7.65        7.53      3.26 o
   0   9   1      194.92      188.15     10.34 o
   1   9   1        5.32        1.59      3.62 o
   2   9   1      281.16      296.03     13.07 o
   3   9   1       39.57       50.15      7.76 o
   4   9   1       57.63       64.32      8.99 o
   5   9   1       88.93      110.48     11.80 o
   6   9   1      179.65      194.31     15.71 o
 -16   0   2       81.47       91.87     10.08 o
 -14   0   2      118.91      112.66     10.51 o
 -12   0   2      172.92      174.69     11.97 o
 -10   0   2       57.96       51.94      5.77 o
  -8   0   2      203.52      214.04     10.59 o
  -6   0   2      869.09      976.40     24.58 o
  -4   0   2     1031.70     1015.95     23.21 o
  -2   0   2    12030.90    11932.62    208.90 o
   2   0   2     5860.44     5557.60     99.47 o
   4   0   2     4108.90     4168.21     78.58 o
   6   0   2     1805.63     1756.53     39.48 o
   8   0   2     1504.16     1542.33     38.26 o
  10   0   2        5.52        2.86      2.24 o
  12   0   2     7135.57     7575.25    151.20 o
  14   0   2       27.83       47.36      7.08 o
  16   0   2      189.98      198.67     15.70 o
 -16   1   2      123.11      144.77      9.30 o
 -15   1   2      828.40      896.56     23.87 o
 -14   1   2       15.85       14.72      3.05 o
 -13   1   2        2.06        2.49      1.55 o
 -12   1   2      540.50      535.82     16.46 o
 -11   1   2      156.50      170.37      9.69 o
 -10   1   2      212.38      207.91      8.42 o
  -9   1   2        5.70        7.27      1.40 o
  -8   1   2       69.43       81.14      4.50 o
  -7   1   2      551.20      597.74     13.13 o
  -6   1   2      278.96      238.37      7.01 o
  -5   1   2       17.14       15.69      2.02 o
  -4   1   2      862.93      786.45     15.86 o
  -3   1   2    16639.33    18171.91    572.81 o
  -2   1   2     1137.81     1123.84     17.08 o
  -1   1   2     2520.48     2690.24     23.46 o
   0   1   2     4984.44     5291.43     70.94 o
   1   1   2       24.99       38.07      2.96 o
   2   1   2     1394.63     1417.46     64.74 o
   3   1   2       60.64       71.52      2.94 o
   4   1   2      211.14      187.51      6.40 o
   5   1   2       58.93       47.57      7.58 o
   6   1   2     1981.80     2090.00     32.33 o
   7   1   2     1104.05     1073.94     20.02 o
   8   1   2        8.14        9.01      1.83 o
   9   1   2      828.95      854.41     19.00 o
  10   1   2        1.48        2.12      1.20 o
  11   1   2     1064.47     1099.73     23.76 o
  12   1   2      539.90      566.32     16.40 o
  13   1   2       18.19       16.42      2.97 o
  14   1   2       78.73       85.77      8.95 o
  15   1   2        2.90        6.24      2.43 o
  16   1   2        8.66        9.01      2.28 o
 -16   2   2       38.07       33.89      4.88 o
 -15   2   2        5.67        7.02      2.56 o
 -14   2   2      186.91      196.54      9.89 o
 -13   2   2      488.63      495.27     15.59 o
 -12   2   2      506.93      504.16     15.14 o
 -11   2   2     1511.43     1513.63     29.09 o
 -10   2   2      960.44      924.63     20.10 o
  -9   2   2        1.58        0.81      1.15 o
  -8   2   2       49.93       61.04      3.99 o
  -7   2   2     1725.25     1781.91     28.87 o
  -6   2   2      950.00      966.19     17.64 o
  -5   2   2      457.77      483.96     10.38 o
  -4   2   2     2356.62     2358.94     54.96 o
  -3   2   2      881.84      859.23     13.83 o
  -2   2   2     1265.82     1197.96     22.05 o
  -1   2   2        0.03        2.61      0.72 o
   0   2   2     2726.32     2749.94     30.34 o
   1   2   2      792.30      774.78     10.83 o
   2   2   2      448.34      381.18     18.03 o
   3   2   2     1390.85     1409.40     21.18 o
   4   2   2      762.73      850.58     48.58 o
   5   2   2     1723.88     1895.05     53.97 o
   6   2   2      253.49      241.87     24.28 o
   7   2   2        0.21        1.81      1.21 o
   8   2   2       37.55       34.40      3.89 o
   9   2   2       61.22       60.48      4.31 o
  10   2   2      170.68      176.55      7.78 o
  11   2   2       59.40       63.55      8.76 o
  12   2   2        1.64        3.45      2.11 o
  13   2   2       41.04       35.67      4.05 o
  14   2   2        5.74        2.85      2.75 o
  15   2   2        1.91       -0.15      1.98 o
 -15   3   2        0.13        2.34      4.18 o
 -14   3   2       24.42       21.03      3.38 o
 -13   3   2      608.25      593.19     21.19 o
 -12   3   2        0.80        0.52      1.60 o
 -11   3   2      606.10      561.65     15.63 o
 -10   3   2       55.04       68.77      4.82 o
  -9   3   2      266.58      288.23      9.60 o
  -8   3   2       70.58       63.87      4.16 o
  -7   3   2       60.02       67.81      3.91 o
  -6   3   2      300.58      338.05      8.86 o
  -5   3   2      551.38      580.92     20.18 o
  -4   3   2      452.61      481.60     10.16 o
  -3   3   2     1200.13     1197.63     15.44 o
  -2   3   2        8.11       11.26      1.38 o
  -1   3   2      961.45     1048.14     22.61 o
   0   3   2      981.49     1041.45     14.22 o
   1   3   2      531.03      558.60      9.39 o
   2   3   2      292.81      277.64      6.37 o
   3   3   2     1433.30     1403.21     47.43 o
   4   3   2      652.01      699.71     21.03 o
   5   3   2       36.39       31.64      2.67 o
   6   3   2        0.14       -0.52      0.82 o
   7   3   2      372.49      370.68     12.33 o
   8   3   2     1245.65     1283.12     24.11 o
   9   3   2      451.78      429.68     22.30 o
  10   3   2      386.61      385.88     14.65 o
  11   3   2        6.24        5.33      1.68 o
  12   3   2      131.50      135.17      7.48 o
  13   3   2       32.10       34.69      7.31 o
  14   3   2       85.51       87.49      6.55 o
  15   3   2       17.41        9.13      2.70 o
 -15   4   2       51.54       60.05      8.31 o
 -14   4   2      171.61      167.23      9.27 o
 -13   4   2      141.08      123.21      7.55 o
 -12   4   2       96.94       85.82      8.42 o
 -11   4   2       49.19       38.36      3.75 o
 -10   4   2      430.56      433.59     17.63 o
  -9   4   2      269.87      254.83      9.04 o
  -8   4   2      313.62      317.07      9.70 o
  -7   4   2      500.52      471.61     18.44 o
  -6   4   2       42.93       36.27      2.58 o
  -5   4   2      128.73      122.43      4.73 o
  -4   4   2      988.09     1124.14     15.77 o
  -3   4   2      334.56      336.31      6.47 o
  -2   4   2      553.34      587.80      8.08 o
  -1   4   2      814.11      948.71     13.75 o
   0   4   2       42.73       55.49      2.50 o
   1   4   2       37.75       38.25      1.97 o
   2   4   2     1224.61     1287.44     16.92 o
   3   4   2       22.64       21.81      1.54 o
   4   4   2      435.52      457.43      8.67 o
   5   4   2      318.23      323.81     17.15 o
   6   4   2      495.40      462.10     19.47 o
   7   4   2       80.69       90.89      4.87 o
   8   4   2     1243.12     1248.44     23.86 o
   9   4   2       10.62       12.38      2.20 o
  10   4   2      428.55      463.36     14.18 o
  11   4   2       58.04       48.13      4.52 o
  12   4   2      355.08      335.16     14.82 o
  13   4   2        0.81        0.57      1.61 o
  14   4   2      359.40      409.16     28.51 o
 -14   5   2       30.60       39.10      8.08 o
 -13   5   2       70.71       81.31      9.16 o
 -12   5   2        6.34        8.89      2.21 o
 -11   5   2        0.62        2.80      3.93 o
 -10   5   2       26.36       25.14      3.05 o
  -9   5   2        5.98        6.39      1.61 o
  -8   5   2        3.77        3.82      1.41 o
  -7   5   2      685.44      696.60     22.76 o
  -6   5   2      142.28      160.45      5.26 o
  -5   5   2        3.94        3.34      0.94 o
  -4   5   2      469.34      440.70      8.51 o
  -3   5   2      194.99      218.99      4.76 o
  -2   5   2      806.79      831.19     11.06 o
  -1   5   2        1.64        2.58      0.55 o
   0   5   2      471.90      484.09      8.99 o
   1   5   2        0.68        0.74      0.77 o
   2   5   2      409.25      405.01      6.90 o
   3   5   2       51.90       40.35      2.29 o
   4   5   2       29.84       28.51      2.00 o
   5   5   2       65.52       66.85      3.26 o
   6   5   2       34.19       32.64      2.50 o
   7   5   2       46.65       42.42      3.46 o
   8   5   2       80.46       71.57      4.76 o
   9   5   2       33.23       41.18      3.11 o
  10   5   2     1030.14      997.40     45.84 o
  11   5   2       22.53       16.31      2.91 o
  12   5   2      210.82      230.16     10.42 o
  13   5   2        0.13        0.34      2.28 o
 -13   6   2        0.46        0.79      2.78 o
 -12   6   2        6.45        4.50      2.79 o
 -11   6   2      121.40      107.14      9.93 o
 -10   6   2      212.48      190.78     12.77 o
  -9   6   2      254.77      221.43      9.98 o
  -8   6   2      279.27      276.15     13.97 o
  -7   6   2      372.82      401.42     12.76 o
  -6   6   2      984.04      984.53     21.45 o
  -5   6   2      393.72      401.35     11.94 o
  -4   6   2       34.70       30.51      3.85 o
  -3   6   2        7.31        5.94      1.29 o
  -2   6   2      437.35      457.54     10.29 o
  -1   6   2       16.03       12.70      1.68 o
   0   6   2      912.59      877.16     15.30 o
   1   6   2       66.74       66.86      3.61 o
   2   6   2       91.15      102.48      4.49 o
   3   6   2      975.41      971.90     21.41 o
   4   6   2      989.57     1023.11     20.87 o
   5   6   2       27.38       23.77      2.94 o
   6   6   2       65.70       68.80      4.87 o
   7   6   2      271.77      261.36     10.02 o
   8   6   2      150.03      146.39      7.67 o
   9   6   2        1.28        2.48      2.38 o
  10   6   2      119.90      133.23     10.04 o
  11   6   2        4.01        5.16      1.71 o
  12   6   2      100.08      100.14      6.97 o
 -11   7   2      174.49      197.77     15.50 o
 -10   7   2       16.39       19.08      3.38 o
  -9   7   2       60.49       50.23      4.88 o
  -8   7   2        1.93        1.42      1.67 o
  -7   7   2      116.24      114.77      6.78 o
  -6   7   2        2.06       -0.24      1.42 o
  -5   7   2       12.07       10.46      2.16 o
  -4   7   2      125.24      116.98     10.21 o
  -3   7   2        0.27       -0.62      1.90 o
  -2   7   2      187.86      181.63      8.70 o
  -1   7   2       50.60       52.98      4.69 o
   0   7   2      112.29      107.75      6.96 o
   1   7   2      893.96      903.16     21.48 o
   2   7   2      517.80      545.84     15.91 o
   3   7   2       89.47      101.97      9.22 o
   4   7   2      111.90      115.39      9.87 o
   5   7   2       30.91       23.25      4.59 o
   6   7   2       24.75       28.32      5.54 o
   7   7   2       19.91       17.96      4.27 o
   8   7   2      594.01      619.61     26.67 o
   9   7   2      597.43      654.55     28.39 o
  10   7   2      168.27      177.58     14.29 o
  11   7   2       97.64      104.33     11.48 o
  -9   8   2       11.04        1.01      2.94 o
  -8   8   2        0.03        1.68      3.41 o
  -7   8   2      110.95      116.67     11.42 o
  -6   8   2        7.46       10.36      3.82 o
  -5   8   2       11.75       11.94      3.28 o
  -4   8   2       61.05       64.35      8.20 o
  -3   8   2      204.97      213.34     14.60 o
  -2   8   2       61.97       56.32      7.36 o
  -1   8   2      776.51      811.01     21.51 o
   0   8   2        8.27        3.11      2.38 o
   1   8   2      146.59      155.60      8.68 o
   2   8   2      159.58      164.11      8.87 o
   3   8   2      108.51      107.83     10.33 o
   4   8   2       10.35       13.96      4.29 o
   5   8   2        2.54        0.46      2.08 o
   6   8   2       58.04       49.84      7.29 o
   7   8   2       24.04       24.60      5.30 o
   8   8   2        2.00       -0.06      3.28 o
  -6   9   2        7.33        8.28      3.98 o
  -5   9   2       50.94       53.19      8.34 o
  -4   9   2       98.29       91.03     10.55 o
  -3   9   2        3.95        2.20      2.37 o
  -2   9   2        6.14        1.96      1.91 o
  -1   9   2       97.82      107.38      7.76 o
   0   9   2        5.70        2.02      1.85 o
   1   9   2      290.81      321.31     13.70 o
   2   9   2       27.12       23.57      4.54 o
   3   9   2      148.35      160.41     13.44 o
   4   9   2        3.80       -2.23      2.96 o
   5   9   2       83.57       85.80     10.33 o
 -15   0   3       99.14      106.67     10.81 o
 -13   0   3      212.64      233.87     10.32 o
 -11   0   3       18.62       18.29      4.03 o
  -9   0   3     2843.64     2925.18     63.50 o
  -7   0   3     3219.26     3372.39     68.55 o
  -5   0   3     3526.41     3762.87     72.78 o
  -3   0   3     9762.11    10519.58    186.45 o
  -1   0   3     4631.40     5181.48     93.18 o
   1   0   3     2012.36     1917.71     37.32 o
   3   0   3      372.69      292.08      9.71 o
   5   0   3       22.88       36.31      3.71 o
   7   0   3     2078.03     2035.14     46.10 o
   9   0   3      249.89      259.94     13.17 o
  11   0   3        0.14        1.76      2.63 o
  13   0   3       34.11       30.13      5.46 o
  15   0   3        8.05       11.71      3.94 o
 -16   1   3       41.15       35.23      4.70 o
 -15   1   3       31.85       33.16      4.41 o
 -14   1   3      238.50      235.77     10.82 o
 -13   1   3      273.95      263.94     11.12 o
 -12   1   3       27.65       24.61      3.20 o
 -11   1   3        4.67        4.56      1.38 o
 -10   1   3        2.90        1.53      2.22 o
  -9   1   3      389.57      379.73     17.91 o
  -8   1   3        9.02       13.40      2.08 o
  -7   1   3     2057.71     2056.47     32.22 o
  -6   1   3      912.48      935.30     17.07 o
  -5   1   3     5660.23     5973.12     78.45 o
  -4   1   3       32.81       34.19      3.24 o
  -3   1   3      393.82      397.19      7.97 o
  -2   1   3     3792.59     3694.88     48.31 o
  -1   1   3      682.79      617.69      8.51 o
   0   1   3     7504.71     8104.68     71.32 o
   1   1   3     7127.16     7317.98     92.37 o
   2   1   3        0.74        3.51      0.80 o
   3   1   3        1.82        3.21      0.98 o
   4   1   3        0.05        1.17      0.92 o
   5   1   3       44.19       31.12      2.96 o
   6   1   3      297.66      289.49     31.66 o
   7   1   3      275.91      292.54     15.20 o
   8   1   3      576.79      584.79     14.11 o
   9   1   3       59.73       48.43      3.93 o
  10   1   3      281.54      276.33     10.08 o
  11   1   3      306.40      324.97     11.59 o
  12   1   3     1480.10     1499.38     30.59 o
  13   1   3      349.81      360.98     13.39 o
  14   1   3        0.04        1.50      2.37 o
  15   1   3       67.60       62.96      5.97 o
 -16   2   3       84.77       98.23      7.64 o
 -15   2   3      360.10      368.79     14.36 o
 -14   2   3       91.97       75.93      6.50 o
 -13   2   3        1.01        2.10      1.38 o
 -12   2   3      911.42      878.89     21.11 o
 -11   2   3      298.69      248.07      9.74 o
 -10   2   3      911.90      880.40     31.24 o
  -9   2   3        0.40        2.72      1.26 o
  -8   2   3      720.95      726.21     15.92 o
  -7   2   3      643.90      660.71     14.15 o
  -6   2   3     3942.88     4321.35     59.42 o
  -5   2   3      347.40      344.36      8.33 o
  -4   2   3     4708.76     4907.07     64.64 o
  -3   2   3     2879.14     3134.98     61.09 o
  -2   2   3     4737.35     4862.20     65.77 o
  -1   2   3      789.30      728.59     13.56 o
   0   2   3      701.17      690.72      9.77 o
   1   2   3     1850.10     1849.13     24.25 o
   2   2   3     1726.44     1695.59     24.36 o
   3   2   3     1180.01     1124.60     18.05 o
   4   2   3      145.17      133.17      5.57 o
   5   2   3      700.71      780.11     64.00 o
   6   2   3     1572.49     1700.44     53.64 o
   7   2   3      393.35      403.31     16.04 o
   8   2   3       88.70      102.23     15.81 o
   9   2   3      272.54      259.72     30.59 o
  10   2   3       63.86       57.72     11.23 o
  11   2   3        4.02        2.49      1.33 o
  12   2   3        0.11        1.60      1.38 o
  13   2   3        1.65        2.60      2.98 o
  14   2   3       39.50       41.61      6.14 o
  15   2   3       12.79        9.74      5.28 o
 -15   3   3        1.78        2.63      2.18 o
 -14   3   3      728.35      795.53     21.48 o
 -13   3   3      132.49      117.68      7.24 o
 -12   3   3      173.36      154.64      8.01 o
 -11   3   3        0.87       -1.14      1.53 o
 -10   3   3        8.23        9.41      2.11 o
  -9   3   3      129.95      123.67      6.08 o
  -8   3   3       10.48        7.66      1.77 o
  -7   3   3       42.78       33.97      2.77 o
  -6   3   3      475.45      464.25     10.81 o
  -5   3   3      902.15      892.44     16.00 o
  -4   3   3      273.66      283.50      6.92 o
  -3   3   3        0.09        0.32      0.43 o
  -2   3   3      543.78      610.04     15.92 o
  -1   3   3       77.05       76.05      2.91 o
   0   3   3      151.48      180.56      4.58 o
   1   3   3      238.63      224.46      3.15 o
   2   3   3      575.09      636.35     18.43 o
   3   3   3        5.30        8.49      1.81 o
   4   3   3       10.66        5.31      1.11 o
   5   3   3      215.39      255.10      7.52 o
   6   3   3        2.45        2.08      0.89 o
   7   3   3      194.82      213.65      7.77 o
   8   3   3        6.96        5.50      1.81 o
   9   3   3       48.95       47.81      3.97 o
  10   3   3       61.36       63.62      4.83 o
  11   3   3      359.59      352.10     12.25 o
  12   3   3        0.29        3.44      2.66 o
  13   3   3       56.13       64.46      5.60 o
  14   3   3        0.47        2.08      2.13 o
  15   3   3       46.18       54.02      5.78 o
 -15   4   3       14.58       11.01      2.81 o
 -14   4   3       63.78       62.87      5.76 o
 -13   4   3      106.24      112.39      7.13 o
 -12   4   3      228.39      229.48      9.83 o
 -11   4   3       56.12       61.65      4.91 o
 -10   4   3       72.16       71.45      4.93 o
  -9   4   3      269.89      277.30      9.52 o
  -8   4   3       61.78       65.95      7.53 o
  -7   4   3      546.08      496.00     12.04 o
  -6   4   3       53.54       49.89      3.17 o
  -5   4   3       35.66       33.95      2.25 o
  -4   4   3       16.31       24.79      1.69 o
  -3   4   3        6.36        4.49      1.11 o
  -2   4   3      837.84      860.01     13.65 o
  -1   4   3      335.51      328.37      7.36 o
   0   4   3      162.33      197.60      5.38 o
   1   4   3     2243.12     2355.10     30.84 o
   2   4   3       13.47       11.82      1.00 o
   3   4   3      558.75      550.86      9.42 o
   4   4   3      225.93      220.90      5.69 o
   5   4   3      167.95      185.91      9.92 o
   6   4   3       19.95       21.99      2.41 o
   7   4   3       75.02       83.43      4.72 o
   8   4   3       25.88       28.87      3.06 o
   9   4   3       35.37       44.81      4.03 o
  10   4   3       41.52       49.24      4.50 o
  11   4   3      267.47      270.19     10.83 o
  12   4   3      121.20      124.46     10.48 o
  13   4   3      172.61      190.46     10.02 o
  14   4   3       30.89       32.19      6.54 o
 -14   5   3       27.82       19.27      4.65 o
 -13   5   3       90.78       84.91      9.40 o
 -12   5   3        6.19        3.69      2.22 o
 -11   5   3       28.43       30.08      5.47 o
 -10   5   3       27.11       24.91      4.57 o
  -9   5   3       40.94       43.06      5.68 o
  -8   5   3      307.95      307.21     15.16 o
  -7   5   3        1.20        5.34      2.99 o
  -6   5   3      376.66      378.59     11.54 o
  -5   5   3       92.91       87.58      5.42 o
  -4   5   3        9.77       17.77      2.36 o
  -3   5   3        9.53        5.94      1.28 o
  -2   5   3        0.18        0.75      0.82 o
  -1   5   3      135.63      153.68      5.22 o
   0   5   3      153.31      132.29      4.77 o
   1   5   3      249.66      256.45      6.94 o
   2   5   3     1173.84     1230.58     18.54 o
   3   5   3      111.02      103.90      3.73 o
   4   5   3      689.71      726.86     15.14 o
   5   5   3      927.69      944.47     22.76 o
   6   5   3      193.44      211.70      7.20 o
   7   5   3      179.86      178.00     10.63 o
   8   5   3        2.22        4.26      5.77 o
   9   5   3      410.76      374.55     15.71 o
  10   5   3      116.37      108.35      6.69 o
  11   5   3        4.90        8.61      2.09 o
  12   5   3      120.02      105.19      7.10 o
  13   5   3       54.55       55.41      5.46 o
 -13   6   3       58.96       74.35      9.17 o
 -12   6   3       38.98       45.10      6.85 o
 -11   6   3        3.28        5.82      3.05 o
 -10   6   3       15.51       18.17      4.36 o
  -9   6   3      307.92      289.50     11.60 o
  -8   6   3      165.60      182.46      8.82 o
  -7   6   3     2625.65     2608.89     48.30 o
  -6   6   3      144.37      135.81      6.95 o
  -5   6   3      180.03      189.31      8.04 o
  -4   6   3       52.11       45.14      3.77 o
  -3   6   3      150.06      151.69      5.76 o
  -2   6   3      294.13      306.69      8.27 o
  -1   6   3      364.12      356.43      8.95 o
   0   6   3       19.90       20.65      2.05 o
   1   6   3       54.82       52.55      3.27 o
   2   6   3       35.41       30.45      2.56 o
   3   6   3      547.26      528.63     13.80 o
   4   6   3       51.00       46.14      3.92 o
   5   6   3      121.78      114.64      6.48 o
   6   6   3       37.98       36.10      2.75 o
   7   6   3       22.22       21.73      2.54 o
   8   6   3      322.28      368.63     13.06 o
   9   6   3      606.32      638.32     15.49 o
  10   6   3       21.56       16.77      2.75 o
  11   6   3        1.75        0.27      1.70 o
  12   6   3       29.97       27.14     10.80 o
 -11   7   3       78.90       80.00     14.54 o
 -10   7   3       10.94        1.55      1.75 o
  -9   7   3      226.03      218.91     10.33 o
  -8   7   3        8.87        6.56      2.19 o
  -7   7   3        0.22       -0.02      1.99 o
  -6   7   3      422.36      409.81     13.39 o
  -5   7   3       74.64       66.64      5.11 o
  -4   7   3      449.24      446.52     13.50 o
  -3   7   3       39.87       28.13      2.75 o
  -2   7   3      130.64      120.87      5.36 o
  -1   7   3       59.28       62.14      3.83 o
   0   7   3      499.76      504.34     11.75 o
   1   7   3        8.58        9.97      1.59 o
   2   7   3       57.62       53.87      3.55 o
   3   7   3       95.51      101.22      6.00 o
   4   7   3      193.60      178.06      8.08 o
   5   7   3       12.99       11.13      2.03 o
   6   7   3        2.16        2.00      1.52 o
   7   7   3        7.44       10.28      3.59 o
   8   7   3       45.98       43.10      7.23 o
   9   7   3      388.80      435.32     22.60 o
  10   7   3      791.00      942.26     35.90 o
  -9   8   3        3.02        0.13      3.70 o
  -8   8   3       88.38       98.87     10.61 o
  -7   8   3       10.73        7.71      3.67 o
  -6   8   3       15.04       15.30      4.46 o
  -5   8   3        3.43        3.23      2.65 o
  -4   8   3      100.93       97.03     10.06 o
  -3   8   3      100.48       82.20      8.95 o
  -2   8   3        5.49        4.60      1.85 o
  -1   8   3      443.98      483.32     15.94 o
   0   8   3       21.38       24.66      3.59 o
   1   8   3       65.99       65.89     10.06 o
   2   8   3      719.70      732.32     20.30 o
   3   8   3        0.80       -2.94      2.94 o
   4   8   3       28.44       44.21      6.75 o
   5   8   3        7.45        2.21      2.66 o
   6   8   3        8.95        3.18      2.90 o
   7   8   3       29.95       32.53      6.19 o
   8   8   3       23.19       23.78      5.58 o
  -5   9   3      172.68      179.13     14.90 o
  -4   9   3        7.99        6.21      3.35 o
  -3   9   3      234.04      262.83     17.41 o
  -2   9   3       16.14       18.55      3.50 o
  -1   9   3      126.93      125.01      8.36 o
   0   9   3       11.11        8.90      2.29 o
   1   9   3       42.97       35.00      4.49 o
   2   9   3      135.36      145.49     12.80 o
   3   9   3       90.58       90.52     10.21 o
   4   9   3       96.74       97.51     10.69 o
   5   9   3       20.41       30.84      6.34 o
 -16   0   4       37.32       18.45      4.94 o
 -14   0   4      138.49      135.14     11.39 o
 -12   0   4       11.29        5.10      2.63 o
 -10   0   4     1960.34     2035.63     49.22 o
  -8   0   4      363.27      327.80     13.75 o
  -6   0   4     1305.90     1509.20     35.05 o
  -4   0   4       99.28       84.92      5.11 o
  -2   0   4     5923.48     5431.07     99.26 o
   0   0   4       67.50       67.25      4.02 o
   2   0   4     3884.20     3879.27     73.22 o
   4   0   4      688.25      687.66     19.04 o
   6   0   4     3670.46     3276.91     66.08 o
   8   0   4     1192.61     1175.82     31.94 o
  10   0   4     2386.82     2284.97     55.31 o
  12   0   4     1391.16     1329.10     40.04 o
  14   0   4      307.62      278.17     16.88 o
 -16   1   4      112.34      121.92      6.90 o
 -15   1   4       15.55       15.21      3.54 o
 -14   1   4      255.78      250.56     11.25 o
 -13   1   4       47.82       52.32      4.92 o
 -12   1   4       13.82        8.65      2.12 o
 -11   1   4      659.75      610.97     16.16 o
 -10   1   4      240.85      249.54      9.26 o
  -9   1   4       67.46       69.48      6.85 o
  -8   1   4      168.50      147.61      6.97 o
  -7   1   4        5.93       10.40      2.98 o
  -6   1   4     2155.35     2118.28     78.54 o
  -5   1   4      330.65      315.58     10.53 o
  -4   1   4        9.23       11.21      1.46 o
  -3   1   4     3996.66     4052.13     53.90 o
  -2   1   4     3667.52     3953.83     81.77 o
  -1   1   4      282.61      304.14     10.67 o
   0   1   4     4417.86     4878.15     49.82 o
   1   1   4    11120.59    11548.88    144.48 o
   2   1   4     1008.47      970.85     15.85 o
   3   1   4     1315.25     1281.61     56.29 o
   4   1   4     5620.35     5400.79    417.47 o
   5   1   4     2689.27     3195.50    340.26 o
   6   1   4      352.17      354.93      9.60 o
   7   1   4       83.64       78.93      4.44 o
   8   1   4       10.70        7.80      2.41 o
   9   1   4      301.01      266.70     20.75 o
  10   1   4      440.35      390.49     37.18 o
  11   1   4      491.05      464.11     36.73 o
  12   1   4       95.39       79.51     15.98 o
  13   1   4      204.06      191.13     14.90 o
  14   1   4       85.03       84.88      6.39 o
  15   1   4        0.02       -2.36      2.36 o
 -16   2   4      125.28      114.89      8.31 o
 -15   2   4        0.96       -1.90      1.90 o
 -14   2   4       22.27       20.92      3.59 o
 -13   2   4        7.42       10.55      2.16 o
 -12   2   4       58.29       56.25      4.84 o
 -11   2   4       66.59       70.56      6.78 o
 -10   2   4      155.82      150.95      8.53 o
  -9   2   4       43.79       39.79      6.72 o
  -8   2   4       20.04       24.46      2.56 o
  -7   2   4       90.90       84.02      6.21 o
  -6   2   4      103.74       96.69      4.38 o
  -5   2   4      263.60      246.08      6.87 o
  -4   2   4     1870.67     1772.39     26.55 o
  -3   2   4     9923.15    11689.05    146.77 o
  -2   2   4     1850.82     1973.70     22.62 o
  -1   2   4     1750.92     1902.81     18.87 o
   0   2   4     4161.33     4518.40     53.74 o
   1   2   4        0.45        1.41      0.55 o
   2   2   4     1199.85     1191.18     18.86 o
   3   2   4      696.68      711.37     22.82 o
   4   2   4      209.92      214.68      6.44 o
   5   2   4       28.22       27.20      2.34 o
   6   2   4        0.04        0.96      3.03 o
   7   2   4      344.52      382.22     26.18 o
   8   2   4        4.03        3.58      1.26 o
   9   2   4      383.27      391.43     19.04 o
  10   2   4        5.17        4.11      2.47 o
  11   2   4      100.85      100.37      6.33 o
  12   2   4       44.04       43.20      9.22 o
  13   2   4       43.45       43.10      4.61 o
  14   2   4      159.72      160.24      9.23 o
  15   2   4       12.66        9.24      3.49 o
 -15   3   4      226.13      190.84     10.45 o
 -14   3   4      148.59      128.62      8.02 o
 -13   3   4        0.00        0.42      1.57 o
 -12   3   4      100.22      108.69      6.78 o
 -11   3   4      210.53      186.34      8.39 o
 -10   3   4       58.70       57.09      4.40 o
  -9   3   4        0.11       -0.27      1.30 o
  -8   3   4      271.48      271.63      8.87 o
  -7   3   4      776.77      857.28     45.75 o
  -6   3   4       63.67       63.73      5.67 o
  -5   3   4     1991.49     2006.89     30.44 o
  -4   3   4      738.76      739.58     16.37 o
  -3   3   4     1305.13     1373.95     23.14 o
  -2   3   4      655.53      728.62     11.42 o
  -1   3   4     5684.93     6513.93     69.71 o
   0   3   4       18.68       23.06      2.05 o
   1   3   4     4250.66     4450.10     42.51 o
   2   3   4      277.89      313.06      8.61 o
   3   3   4       41.60       48.91      2.27 o
   4   3   4      172.88      168.63      5.66 o
   5   3   4       52.51       60.90      3.56 o
   6   3   4      119.11      104.14      4.96 o
   7   3   4        0.42        1.94      1.07 o
   8   3   4       26.64       23.93      2.79 o
   9   3   4       10.53       11.71      2.01 o
  10   3   4       32.65       23.57      6.28 o
  11   3   4       41.74       35.37      4.88 o
  12   3   4       38.11       36.70      4.51 o
  13   3   4        5.82        8.32      2.63 o
  14   3   4       82.48       87.07     16.03 o
 -15   4   4        3.83        1.50      1.65 o
 -14   4   4        0.35        1.31      1.61 o
 -13   4   4        7.65       13.73      2.67 o
 -12   4   4       95.55       88.50      8.38 o
 -11   4   4      190.65      185.77      8.54 o
 -10   4   4       90.23      100.03      6.89 o
  -9   4   4       88.75       77.22      4.89 o
  -8   4   4      396.13      386.18     10.97 o
  -7   4   4     1483.45     1450.17     25.21 o
  -6   4   4       52.74       49.73      3.15 o
  -5   4   4      574.64      583.05     14.12 o
  -4   4   4      259.94      270.48      8.43 o
  -3   4   4      785.52      778.74     14.10 o
  -2   4   4     1986.46     2213.20     27.93 o
  -1   4   4       42.97       40.76      2.45 o
   0   4   4      829.49      848.06     14.79 o
   1   4   4      219.83      208.66      5.68 o
   2   4   4       38.65       56.63      3.44 o
   3   4   4      877.13      895.30     14.36 o
   4   4   4       17.79       19.24      1.63 o
   5   4   4      730.83      640.52     14.35 o
   6   4   4      140.81      126.80      5.67 o
   7   4   4        8.89        4.98      1.50 o
   8   4   4       36.85       27.18      2.96 o
   9   4   4       49.26       26.45      6.21 o
  10   4   4      127.21      125.55      6.94 o
  11   4   4       39.12       26.05      3.36 o
  12   4   4      180.54      196.23      9.72 o
  13   4   4        0.07        1.71      2.21 o
  14   4   4        2.28        3.88      1.89 o
 -14   5   4       60.69       70.69      8.98 o
 -13   5   4        2.02        5.85      2.71 o
 -12   5   4        2.83        3.46      3.40 o
 -11   5   4       21.02       15.21      3.89 o
 -10   5   4      883.32      862.71     30.46 o
  -9   5   4       37.28       30.03      5.38 o
  -8   5   4      621.47      660.49     24.21 o
  -7   5   4       24.81       25.64      3.27 o
  -6   5   4       32.43       32.68      3.58 o
  -5   5   4       77.39       81.20      4.95 o
  -4   5   4       97.57       91.86      5.12 o
  -3   5   4      241.30      216.98      7.95 o
  -2   5   4      161.95      171.88      6.90 o
  -1   5   4      121.50      115.13      4.55 o
   0   5   4       84.39       92.25      4.00 o
   1   5   4       48.98       50.32      3.00 o
   2   5   4      401.51      370.17      6.27 o
   3   5   4       27.26       34.79      2.06 o
   4   5   4      182.77      178.78      5.23 o
   5   5   4       58.45       45.38      2.78 o
   6   5   4       40.70       42.74      2.82 o
   7   5   4      568.84      600.22     14.60 o
   8   5   4      820.27      784.95     18.01 o
   9   5   4      352.19      324.51     12.50 o
  10   5   4        1.98       -0.04      2.82 o
  11   5   4      167.13      186.33     12.23 o
  12   5   4       10.54       17.08      3.28 o
  13   5   4      305.26      312.07     12.93 o
 -12   6   4       85.70       96.29     10.28 o
 -11   6   4        3.06       -0.16      2.54 o
 -10   6   4       26.75       24.77      3.61 o
  -9   6   4       17.84       10.86      2.54 o
  -8   6   4      189.94      177.47     10.11 o
  -7   6   4        0.00        1.93      1.82 o
  -6   6   4      211.49      194.90      8.53 o
  -5   6   4     1003.70      978.87     22.13 o
  -4   6   4       69.16       56.94      4.36 o
  -3   6   4      982.07      900.86     22.86 o
  -2   6   4       14.72       14.74      1.92 o
  -1   6   4      658.22      663.76     13.22 o
   0   6   4       22.47       16.31      1.87 o
   1   6   4        6.24        4.46      1.17 o
   2   6   4       92.90       84.40      4.27 o
   3   6   4       32.31       28.53      3.11 o
   4   6   4        0.63        2.29      1.45 o
   5   6   4      678.91      719.00     17.70 o
   6   6   4     1482.10     1517.30     29.64 o
   7   6   4      243.85      257.15     10.39 o
   8   6   4      224.78      213.07      9.69 o
   9   6   4        3.37        4.51      3.33 o
  10   6   4      175.39      196.91      9.91 o
  11   6   4      199.91      186.88     13.74 o
 -11   7   4       47.82       49.30      5.31 o
 -10   7   4       49.16       44.02      4.79 o
  -9   7   4       83.34       80.46      6.32 o
  -8   7   4        7.16        5.01      1.63 o
  -7   7   4       74.54       54.99      5.28 o
  -6   7   4       20.80       18.98      3.30 o
  -5   7   4       68.17       74.36      5.42 o
  -4   7   4       33.95       45.78      4.25 o
  -3   7   4      146.22      137.05      5.95 o
  -2   7   4      186.90      171.46      6.54 o
  -1   7   4     1753.18     1806.23     27.23 o
   0   7   4       40.53       30.80      3.26 o
   1   7   4       23.85       27.55      2.61 o
   2   7   4       29.26       30.92      2.80 o
   3   7   4     1008.45     1057.42     23.19 o
   4   7   4      106.68      107.73      6.44 o
   5   7   4      191.33      191.45      8.86 o
   6   7   4        0.92       -0.68      1.49 o
   7   7   4      117.72      118.26      7.19 o
   8   7   4      432.10      452.73     15.12 o
   9   7   4       27.00       32.30      4.13 o
  10   7   4      290.46      315.43     23.32 o
  -9   8   4       11.20       15.58      5.57 o
  -8   8   4        1.46        2.16      3.14 o
  -7   8   4       30.39       33.55      6.27 o
  -6   8   4       12.85       21.00      5.11 o
  -5   8   4        3.53        3.74      2.66 o
  -4   8   4      298.76      300.90     17.89 o
  -3   8   4       83.94       90.71      9.25 o
  -2   8   4       70.31       78.35      6.07 o
  -1   8   4       95.96      113.95      7.49 o
   0   8   4      263.89      258.13     11.31 o
   1   8   4      318.41      353.19     14.93 o
   2   8   4        3.31        3.26      1.88 o
   3   8   4       65.90       69.57      8.23 o
   4   8   4        7.16        4.21      2.81 o
   5   8   4       32.63       34.83      6.39 o
   6   8   4       53.17       60.57      8.09 o
   7   8   4       51.28       70.27      8.83 o
   8   8   4        2.00       12.09      4.08 o
  -5   9   4      128.98      145.42     13.30 o
  -4   9   4       60.56       70.68      9.02 o
  -3   9   4       32.21       26.51      5.60 o
  -2   9   4      463.02      464.85     16.80 o
  -1   9   4        3.09        4.72      2.42 o
   0   9   4        8.57        4.23      2.14 o
   1   9   4       58.01       78.72     16.61 o
   2   9   4        8.68       16.66      5.64 o
   3   9   4        2.05        3.99      4.34 o
   4   9   4        8.61       14.09      4.90 o
 -15   0   5      413.35      416.54     21.75 o
 -13   0   5      501.61      555.89     23.71 o
 -11   0   5       50.55       64.18      6.82 o
  -9   0   5       12.12       14.18      3.08 o
  -7   0   5      293.87      290.12     12.51 o
  -5   0   5        0.43        2.10      1.58 o
  -3   0   5      727.66      709.45     18.41 o
  -1   0   5     3762.13     3659.11     69.48 o
   1   0   5     1528.21     1551.06     33.25 o
   3   0   5      876.16      977.08     24.36 o
   5   0   5     3134.84     3898.67     79.22 o
   7   0   5     1373.39     1343.37     34.09 o
   9   0   5      320.34      281.15     13.26 o
  11   0   5      814.04      742.48     25.14 o
  13   0   5       99.71       70.50      7.70 o
  15   0   5       26.66       33.79      6.17 o
 -16   1   5        0.44        0.58      1.94 o
 -15   1   5        6.66        7.87      2.31 o
 -14   1   5        1.50       -0.60      1.56 o
 -13   1   5      142.85      126.61      7.53 o
 -12   1   5      407.06      400.95     13.26 o
 -11   1   5        4.28        5.59      1.77 o
 -10   1   5      165.00      174.88      7.68 o
  -9   1   5       19.59       20.81      2.64 o
  -8   1   5       14.59       17.59      2.36 o
  -7   1   5      292.26      266.03      8.30 o
  -6   1   5      527.47      556.66     12.38 o
  -5   1   5       72.31       82.18      7.84 o
  -4   1   5      174.41      189.44      5.84 o
  -3   1   5      970.05     1026.75     17.12 o
  -2   1   5       27.30       35.26      2.75 o
  -1   1   5      936.25      936.52     14.20 o
   0   1   5      761.54      774.80     12.50 o
   1   1   5     1595.38     1596.72     27.35 o
   2   1   5      341.11      330.98     10.42 o
   3   1   5     3814.56     3938.81     66.13 o
   4   1   5      107.43      103.29      5.36 o
   5   1   5        1.57       -0.73      0.92 o
   6   1   5       15.23        7.86      2.12 o
   7   1   5        2.75        4.99      1.50 o
   8   1   5      756.13      689.69     96.34 o
   9   1   5        0.00       -0.56      1.26 o
  10   1   5      167.10      169.20      8.97 o
  11   1   5      313.26      294.38     11.16 o
  12   1   5       17.70       13.66      2.56 o
  13   1   5      498.27      502.01     16.16 o
  14   1   5      127.68      124.91     13.38 o
  15   1   5        0.74        0.20      1.91 o
 -16   2   5        1.17       -1.57      2.67 o
 -15   2   5       36.32       30.36      4.30 o
 -14   2   5      145.38      124.12      7.86 o
 -13   2   5        7.57        5.76      1.84 o
 -12   2   5        4.15       10.27      2.32 o
 -11   2   5      911.60      845.85     19.99 o
 -10   2   5      201.80      199.51      8.29 o
  -9   2   5       87.43       79.94      5.76 o
  -8   2   5      611.92      612.75     14.37 o
  -7   2   5       45.59       41.63      3.62 o
  -6   2   5      301.43      295.95      8.37 o
  -5   2   5     1841.24     1912.39     29.44 o
  -4   2   5      727.51      729.13     16.12 o
  -3   2   5     1376.89     1340.66     21.04 o
  -2   2   5     1018.83      994.85     13.05 o
  -1   2   5        0.71        5.14      1.16 o
   0   2   5       16.42       15.82      0.95 o
   1   2   5      420.76      342.75      7.68 o
   2   2   5        7.58       11.68      1.13 o
   3   2   5     1976.97     2165.68    182.90 o
   4   2   5       43.96       30.42      2.39 o
   5   2   5      660.33      625.78     48.63 o
   6   2   5       15.72       13.50      1.96 o
   7   2   5      213.56      211.47     10.36 o
   8   2   5        5.01        4.55      2.69 o
   9   2   5      141.60      127.03      6.81 o
  10   2   5      623.37      643.54     48.38 o
  11   2   5        3.54        3.68      2.54 o
  12   2   5      288.26      274.98     11.53 o
  13   2   5      104.29      119.14      7.81 o
  14   2   5        5.49        4.11      2.38 o
 -15   3   5       36.69       48.50      5.49 o
 -14   3   5       43.51       51.50      5.23 o
 -13   3   5       89.47       83.21      6.12 o
 -12   3   5      114.12      106.68      6.72 o
 -11   3   5      116.87      122.25      6.81 o
 -10   3   5        4.51        3.50      2.31 o
  -9   3   5        6.34        5.92      1.50 o
  -8   3   5      209.12      214.94      7.91 o
  -7   3   5        0.72        0.66      0.86 o
  -6   3   5     3663.41     3851.46     81.20 o
  -5   3   5      584.74      530.42     11.41 o
  -4   3   5       23.28       20.00      1.46 o
  -3   3   5       14.14       15.92      1.52 o
  -2   3   5     1051.56     1184.50     11.42 o
  -1   3   5      776.45      851.91     12.79 o
   0   3   5     1697.75     1797.48     26.06 o
   1   3   5       26.61       27.30      1.33 o
   2   3   5      127.53      134.76      3.74 o
   3   3   5     1051.85     1078.96     15.28 o
   4   3   5        5.34        4.31      1.06 o
   5   3   5       63.67       49.36      3.28 o
   6   3   5      852.69      861.68     26.49 o
   7   3   5        7.41        5.46      1.47 o
   8   3   5     1187.16     1186.88     23.57 o
   9   3   5        0.08        2.74      3.79 o
  10   3   5     1037.78     1025.39     22.96 o
  11   3   5      194.82      216.42      9.82 o
  12   3   5       58.38       58.22      5.33 o
  13   3   5       32.78       38.97      4.60 o
  14   3   5      210.43      230.80     11.64 o
 -14   4   5        9.14        5.98      2.71 o
 -13   4   5       30.67       32.68      6.22 o
 -12   4   5       45.57       37.62      4.76 o
 -11   4   5       58.70       60.69      5.51 o
 -10   4   5      459.68      461.06     39.34 o
  -9   4   5      247.43      238.28      8.94 o
  -8   4   5       98.26       98.99      5.15 o
  -7   4   5      340.59      311.44     13.04 o
  -6   4   5      577.81      587.10     12.76 o
  -5   4   5        3.99        6.17      1.33 o
  -4   4   5       93.59      103.22      3.25 o
  -3   4   5        8.20       12.64      1.95 o
  -2   4   5      120.11      114.26      4.18 o
  -1   4   5      481.81      518.37     11.69 o
   0   4   5      348.25      362.70     11.01 o
   1   4   5      106.25      103.50      3.98 o
   2   4   5        0.91       -0.22      0.57 o
   3   4   5        0.67        0.59      0.63 o
   4   4   5      217.37      208.38      5.87 o
   5   4   5      167.92      164.52      5.40 o
   6   4   5      106.05      106.37      5.27 o
   7   4   5        5.71        4.82      1.61 o
   8   4   5       42.56       48.09      4.04 o
   9   4   5        9.54       10.18      2.29 o
  10   4   5      569.22      511.34     15.16 o
  11   4   5      108.69       98.95      6.57 o
  12   4   5      209.17      179.35      9.34 o
  13   4   5      386.09      452.16     15.86 o
 -13   5   5        8.17        8.50      3.64 o
 -12   5   5        0.16        0.85      2.56 o
 -11   5   5        4.11        0.11      2.13 o
 -10   5   5      178.36      185.76     13.23 o
  -9   5   5       98.36      101.06      9.15 o
  -8   5   5       43.78       48.07      6.50 o
  -7   5   5      837.40      862.12     19.97 o
  -6   5   5       14.69       15.21      2.59 o
  -5   5   5      213.68      210.85      8.34 o
  -4   5   5      133.51      136.56      6.47 o
  -3   5   5        5.32        3.75      1.29 o
  -2   5   5      351.97      364.08     10.09 o
  -1   5   5        4.17        2.53      1.16 o
   0   5   5        2.26        4.87      1.67 o
   1   5   5      118.04      126.93      4.88 o
   2   5   5      337.92      350.23      9.99 o
   3   5   5      461.97      416.83     16.12 o
   4   5   5      814.69      804.59     13.51 o
   5   5   5     1267.95     1287.46     46.53 o
   6   5   5     1074.56     1055.59     17.42 o
   7   5   5       10.96        8.61      1.59 o
   8   5   5      412.75      389.49     21.36 o
   9   5   5        4.28        0.86      3.09 o
  10   5   5      259.89      271.82     13.93 o
  11   5   5       24.31       25.38      3.69 o
  12   5   5       67.08       72.45      8.83 o
 -12   6   5        0.10        0.42      2.50 o
 -11   6   5        1.00        1.30      3.39 o
 -10   6   5      136.51      128.65      7.99 o
  -9   6   5      307.22      293.70     11.91 o
  -8   6   5        8.04        5.12      2.09 o
  -7   6   5       29.36       26.08      3.36 o
  -6   6   5      159.99      139.30     11.16 o
  -5   6   5      303.10      301.70     10.78 o
  -4   6   5      256.52      259.87      9.78 o
  -3   6   5       76.82       84.76      5.84 o
  -2   6   5       92.43      110.06      4.97 o
  -1   6   5        1.54       -0.45      1.01 o
   0   6   5      258.50      282.65      8.17 o
   1   6   5       41.62       36.32      2.84 o
   2   6   5       53.40       62.27      4.59 o
   3   6   5      619.83      601.79     15.58 o
   4   6   5       90.43       82.22      5.50 o
   5   6   5     1953.92     1931.91     34.87 o
   6   6   5      153.32      132.74      8.24 o
   7   6   5       42.03       34.83      3.84 o
   8   6   5       24.99       23.65      4.35 o
   9   6   5        1.00       -0.74      2.17 o
  10   6   5      165.69      166.81      9.34 o
  11   6   5      201.81      202.21     14.75 o
 -11   7   5       21.99       17.58      3.41 o
 -10   7   5       65.65       60.08      5.80 o
  -9   7   5       24.93       22.78      3.40 o
  -8   7   5      289.84      274.13     11.61 o
  -7   7   5       34.51       24.26      6.84 o
  -6   7   5      222.80      206.30      9.48 o
  -5   7   5       92.85       72.17      5.88 o
  -4   7   5      458.76      452.14     14.20 o
  -3   7   5      318.59      277.45     10.60 o
  -2   7   5       65.89       52.74      3.68 o
  -1   7   5      256.57      238.40      8.88 o
   0   7   5       34.47       41.84      3.28 o
   1   7   5       27.02       37.62      3.14 o
   2   7   5       91.65       87.05      5.77 o
   3   7   5       34.93       36.72      3.94 o
   4   7   5       91.82       89.37      5.96 o
   5   7   5        7.16        6.20      2.12 o
   6   7   5       29.69       24.48      3.46 o
   7   7   5        6.91        8.72      2.36 o
   8   7   5      167.04      176.25      9.35 o
   9   7   5        7.40       11.73      3.61 o
  -8   8   5      196.76      192.82     14.88 o
  -7   8   5       25.17       17.07      4.69 o
  -6   8   5       36.56       38.51      6.67 o
  -5   8   5       12.91       13.35      3.94 o
  -4   8   5       12.30        2.28      2.63 o
  -3   8   5      109.96      119.29     10.89 o
  -2   8   5      543.79      577.05     17.66 o
  -1   8   5       96.49       94.81      7.01 o
   0   8   5       15.18       10.55      3.88 o
   1   8   5       21.51       18.71      3.28 o
   2   8   5       21.43       14.88      4.10 o
   3   8   5       44.16       40.11      6.50 o
   4   8   5       80.06       96.81     10.10 o
   5   8   5       59.04       52.31      7.60 o
   6   8   5       49.06       56.57      7.96 o
   7   8   5       88.49       80.04      9.45 o
  -4   9   5       65.91       82.34      9.84 o
  -3   9   5        9.36        5.43      2.46 o
  -2   9   5      633.52      754.08     22.10 o
  -1   9   5      362.27      390.73     15.20 o
   0   9   5       52.56       56.88      5.71 o
   1   9   5       45.41       35.38      6.84 o
   2   9   5        3.77        4.47      3.07 o
   3   9   5       50.73       59.21      8.30 o
 -16   0   6       88.95      117.82     11.78 o
 -14   0   6      949.42      996.64     35.00 o
 -12   0   6      130.94      137.54     10.64 o
 -10   0   6      106.52      104.97      8.47 o
  -8   0   6        1.18        4.76      2.14 o
  -6   0   6     1845.93     2001.90     44.82 o
  -4   0   6      782.11      844.00     22.33 o
  -2   0   6      635.48      564.85     16.24 o
   0   0   6      128.18      127.95      6.27 o
   2   0   6     2366.93     2285.94     48.06 o
   4   0   6     1171.61     1150.69     29.08 o
   6   0   6      354.33      328.07     14.30 o
   8   0   6      153.34      153.01     10.29 o
  10   0   6      334.06      293.12     15.38 o
  12   0   6      151.71      178.60     12.88 o
  14   0   6      404.36      419.18     22.08 o
 -16   1   6      131.73      119.89      8.62 o
 -15   1   6       82.70       91.92      5.81 o
 -14   1   6        0.01       -0.49      1.90 o
 -13   1   6       79.07       87.69      6.30 o
 -12   1   6       64.22       60.64      5.10 o
 -11   1   6       99.17      110.56      6.45 o
 -10   1   6       24.67       26.88      3.18 o
  -9   1   6      371.60      359.25     11.13 o
  -8   1   6       30.30       35.04      8.84 o
  -7   1   6      943.03      954.97     18.89 o
  -6   1   6      946.10      927.51     17.91 o
  -5   1   6      811.27      760.12     43.56 o
  -4   1   6      134.68      126.91      4.87 o
  -3   1   6      107.28      106.15      4.24 o
  -2   1   6      963.66      980.18     20.40 o
  -1   1   6      122.13      133.28      3.02 o
   0   1   6     1508.99     1593.49     17.87 o
   1   1   6      553.32      559.26      8.44 o
   2   1   6      405.91      429.02     15.13 o
   3   1   6     1515.94     1689.03     26.90 o
   4   1   6     1302.05     1236.77     21.71 o
   5   1   6      313.30      351.35     31.72 o
   6   1   6       58.59       61.93      4.14 o
   7   1   6       87.20       63.91      4.32 o
   8   1   6      311.48      297.00     10.19 o
   9   1   6        6.99       10.23      2.15 o
  10   1   6      248.02      224.91     24.79 o
  11   1   6      111.03      101.65      8.92 o
  12   1   6        3.32        7.33      2.29 o
  13   1   6      143.05      148.98     13.83 o
  14   1   6       64.78       78.39      6.61 o
 -15   2   6        9.21       11.41      2.94 o
 -14   2   6        0.44        0.42      1.89 o
 -13   2   6      191.36      185.41      7.48 o
 -12   2   6      215.57      200.28      9.26 o
 -11   2   6      813.56      763.25     19.00 o
 -10   2   6      126.52      110.16      6.21 o
  -9   2   6       70.25       64.77      4.48 o
  -8   2   6       11.42        9.90      1.91 o
  -7   2   6        0.43        5.28      6.20 o
  -6   2   6     3705.96     4011.76     56.73 o
  -5   2   6     1415.03     1414.82     23.60 o
  -4   2   6     1268.55     1312.17     50.06 o
  -3   2   6      191.69      203.04      4.69 o
  -2   2   6      267.09      236.24      8.55 o
  -1   2   6      242.33      223.52      3.97 o
   0   2   6      453.94      495.64      9.68 o
   1   2   6       47.84       42.48      3.22 o
   2   2   6      518.84      531.74     10.14 o
   3   2   6        7.82        4.01      1.11 o
   4   2   6      487.11      491.35     11.76 o
   5   2   6      676.13      715.78     23.85 o
   6   2   6       14.40       18.15      2.34 o
   7   2   6      584.98      560.40     29.26 o
   8   2   6      522.44      482.13     59.21 o
   9   2   6      367.39      312.38     18.90 o
  10   2   6      357.17      302.73     24.88 o
  11   2   6      165.31      131.16     16.69 o
  12   2   6        7.76        4.45      1.92 o
  13   2   6      223.31      231.50     33.85 o
  14   2   6        3.37        6.67      2.88 o
 -15   3   6       48.02       46.21      5.05 o
 -14   3   6       16.51        9.90      3.39 o
 -13   3   6       79.70       76.79      7.65 o
 -12   3   6       30.52       34.23      3.89 o
 -11   3   6       27.27       24.24      3.28 o
 -10   3   6     1120.39     1171.22     24.37 o
  -9   3   6      386.50      394.82     11.70 o
  -8   3   6        1.09        2.86      1.29 o
  -7   3   6      116.08      119.20      5.44 o
  -6   3   6     1491.53     1404.46     44.65 o
  -5   3   6      298.51      347.84      8.83 o
  -4   3   6     1063.52     1022.65     14.56 o
  -3   3   6       67.52       71.26      2.57 o
  -2   3   6       71.51       53.07      2.05 o
  -1   3   6      655.81      696.08      8.89 o
   0   3   6     1538.59     1544.51     21.40 o
   1   3   6      692.09      703.01     14.38 o
   2   3   6      181.61      150.10      4.15 o
   3   3   6       31.41       35.71      2.07 o
   4   3   6       37.72       40.83      6.12 o
   5   3   6       66.10       56.74      3.73 o
   6   3   6        4.05        3.78      1.29 o
   7   3   6      975.79      863.33     95.72 o
   8   3   6       14.40       16.40      2.49 o
   9   3   6     1591.54     1478.46     94.19 o
  10   3   6      194.88      161.22      7.99 o
  11   3   6        4.74        6.53      2.33 o
  12   3   6        0.30       -0.41      1.61 o
  13   3   6        1.67        1.66      2.64 o
 -14   4   6      243.95      249.97     17.30 o
 -13   4   6       81.85       76.91      9.26 o
 -12   4   6       65.55       67.09      8.52 o
 -11   4   6       21.14       27.52      5.53 o
 -10   4   6        1.35       -1.01      2.78 o
  -9   4   6       61.16       55.82      7.08 o
  -8   4   6     1869.42     1903.69     49.12 o
  -7   4   6      145.79      128.45      9.52 o
  -6   4   6      598.23      606.02     29.51 o
  -5   4   6       60.97       60.60      4.16 o
  -4   4   6      108.35      102.29      5.21 o
  -3   4   6      292.20      287.08     12.18 o
  -2   4   6      395.14      409.93      8.91 o
  -1   4   6      224.65      213.74      6.40 o
   0   4   6       19.40       19.75      1.82 o
   1   4   6       27.95       27.98      1.43 o
   2   4   6       14.76        7.78      1.31 o
   3   4   6       21.03       20.60      1.88 o
   4   4   6      401.93      412.07     10.04 o
   5   4   6      325.28      322.94     10.07 o
   6   4   6      160.53      151.10      6.22 o
   7   4   6      270.85      256.83     10.09 o
   8   4   6     1079.68     1016.80     75.85 o
   9   4   6       57.87       54.33      5.57 o
  10   4   6      825.37      900.91     29.80 o
  11   4   6       39.64       36.19      4.27 o
  12   4   6      175.74      196.07      9.77 o
  13   4   6       24.88       34.13      4.72 o
 -13   5   6       11.64       12.35      4.36 o
 -12   5   6      228.77      235.32     15.97 o
 -11   5   6        7.80       15.43      4.82 o
 -10   5   6        0.04        2.48      2.72 o
  -9   5   6      432.85      436.15     20.44 o
  -8   5   6      312.74      309.66     11.45 o
  -7   5   6      421.06      421.80     13.09 o
  -6   5   6       43.57       32.44      3.69 o
  -5   5   6        5.69        5.40      1.63 o
  -4   5   6      119.56       97.32      5.51 o
  -3   5   6       31.00       35.63      3.38 o
  -2   5   6        0.37       -0.27      0.90 o
  -1   5   6       19.67       16.06      1.84 o
   0   5   6       74.25       75.27      3.81 o
   1   5   6      110.11      110.57      4.61 o
   2   5   6      113.84      114.10      5.90 o
   3   5   6      341.08      315.24     16.22 o
   4   5   6      766.87      761.68     17.72 o
   5   5   6      105.68       95.79      4.53 o
   6   5   6      368.23      313.65     12.93 o
   7   5   6       48.62       57.10      3.49 o
   8   5   6        0.86        0.40      1.79 o
   9   5   6       25.16       26.29      3.32 o
  10   5   6       17.62       21.41      4.13 o
  11   5   6       53.19       52.90      5.07 o
  12   5   6        2.57        6.26      2.93 o
 -12   6   6       16.84       19.96      5.24 o
 -11   6   6        3.89        5.88      2.55 o
 -10   6   6      205.60      199.70     10.21 o
  -9   6   6       56.59       50.56      4.96 o
  -8   6   6       23.99       25.41      3.46 o
  -7   6   6        6.73        2.26      3.19 o
  -6   6   6       96.56       97.58      6.23 o
  -5   6   6       10.73       13.47      2.94 o
  -4   6   6      199.43      219.60      9.08 o
  -3   6   6        1.30       -0.38      1.89 o
  -2   6   6       47.18       56.34      3.61 o
  -1   6   6      114.12      106.87      4.96 o
   0   6   6       41.95       36.00      2.81 o
   1   6   6      323.23      311.96      8.71 o
   2   6   6       74.47       87.28      5.59 o
   3   6   6      410.21      371.22     12.13 o
   4   6   6      295.74      290.02     10.75 o
   5   6   6      195.22      178.50      8.38 o
   6   6   6      125.78      121.59      7.10 o
   7   6   6        2.08        0.26      1.51 o
   8   6   6        1.93        2.37      1.52 o
   9   6   6        0.82       -0.39      2.52 o
  10   6   6        0.00        4.16      2.23 o
 -10   7   6       35.70       38.73      5.92 o
  -9   7   6       17.72       20.13      3.29 o
  -8   7   6      244.82      237.45     16.51 o
  -7   7   6       13.23       15.35      3.10 o
  -6   7   6       57.87       55.49      5.09 o
  -5   7   6        8.90        6.65      5.75 o
  -4   7   6       64.22       77.51      5.74 o
  -3   7   6      230.12      220.61      9.51 o
  -2   7   6       54.88       86.13      4.75 o
  -1   7   6       23.31       26.29      3.07 o
   0   7   6       52.26       50.33      3.76 o
   1   7   6      220.99      237.96      8.09 o
   2   7   6      223.79      213.04      9.41 o
   3   7   6      751.56      772.81     19.92 o
   4   7   6      199.70      192.65     11.77 o
   5   7   6      480.23      466.20     14.91 o
   6   7   6      101.77       96.43      6.68 o
   7   7   6        3.76        3.66      1.61 o
   8   7   6       41.50       42.86      9.57 o
   9   7   6       10.26        5.24      4.38 o
  -8   8   6       29.28       34.90      7.28 o
  -7   8   6      151.99      164.48      9.30 o
  -6   8   6       14.37       17.73      3.17 o
  -5   8   6      153.88      156.33     14.79 o
  -4   8   6       11.35       11.38      2.64 o
  -3   8   6        1.14       -1.88      1.88 o
  -2   8   6      569.04      586.68     14.26 o
  -1   8   6      303.80      305.65      9.90 o
   0   8   6       79.22       75.37      4.86 o
   1   8   6        1.35       -1.13      1.71 o
   2   8   6       63.88       61.69      5.37 o
   3   8   6        8.33        5.98      4.34 o
   4   8   6        2.03        1.34      2.20 o
   5   8   6        6.95        5.89      3.65 o
   6   8   6       41.84       43.31      7.06 o
  -2   9   6      412.65      415.73     17.15 o
  -1   9   6      269.09      320.87     24.98 o
   0   9   6       33.61       30.05      4.34 o
   1   9   6      155.56      181.35     14.46 o
 -15   0   7       36.13       47.58      7.41 o
 -13   0   7       13.23        2.07      2.55 o
 -11   0   7      237.89      197.74     12.55 o
  -9   0   7       24.48       25.36      4.31 o
  -7   0   7       56.53       48.80      5.16 o
  -5   0   7      161.90      180.40      9.18 o
  -3   0   7      296.90      298.26     11.64 o
  -1   0   7     3560.03     3745.44     73.47 o
   1   0   7      102.48      117.83      6.78 o
   3   0   7      463.92      501.64     16.87 o
   5   0   7      115.78      104.52      7.45 o
   7   0   7        4.43        2.90      2.39 o
   9   0   7        4.99        2.52      1.96 o
  11   0   7       74.05       66.26      8.02 o
  13   0   7        9.94       11.29      3.97 o
 -15   1   7       13.70       17.45      3.39 o
 -14   1   7        4.07        3.55      1.72 o
 -13   1   7       10.18        5.31      2.04 o
 -12   1   7       12.12        8.72      2.13 o
 -11   1   7       90.31       66.64      6.86 o
 -10   1   7      162.32      166.46      8.27 o
  -9   1   7      204.41      205.39     22.25 o
  -8   1   7      234.06      206.71      8.00 o
  -7   1   7      320.45      311.19     16.54 o
  -6   1   7      167.60      172.11      6.58 o
  -5   1   7      439.83      409.48     10.45 o
  -4   1   7      529.18      507.02     18.53 o
  -3   1   7     1641.33     1595.63     25.55 o
  -2   1   7        7.82        9.04      0.81 o
  -1   1   7     1586.12     1612.77     25.58 o
   0   1   7       59.39       58.61      1.96 o
   1   1   7      533.92      512.48      8.10 o
   2   1   7        8.17       12.40      1.70 o
   3   1   7       46.81       31.97      2.66 o
   4   1   7       51.27       52.07      3.56 o
   5   1   7       46.19       54.93      3.78 o
   6   1   7        5.44        4.38      2.46 o
   7   1   7       98.65      120.93      6.40 o
   8   1   7        2.54        5.28      1.60 o
   9   1   7      557.60      552.73     15.73 o
  10   1   7      611.30      618.55     17.46 o
  11   1   7       28.06       31.36      3.99 o
  12   1   7      124.77      115.46      9.31 o
  13   1   7      183.63      231.39     12.85 o
  14   1   7       24.05       33.47      5.75 o
 -15   2   7       44.81       43.93      5.17 o
 -14   2   7       49.14       56.29      4.41 o
 -13   2   7      449.28      446.87     15.06 o
 -12   2   7       75.60       66.43      5.48 o
 -11   2   7       42.50       48.14      4.56 o
 -10   2   7      150.17      133.38      6.98 o
  -9   2   7      337.38      341.57     10.94 o
  -8   2   7       47.41       41.62      3.52 o
  -7   2   7        7.32        7.62      1.74 o
  -6   2   7     1077.31     1079.02     20.35 o
  -5   2   7       94.10      103.22      6.86 o
  -4   2   7       61.69       57.84      5.04 o
  -3   2   7      246.64      252.49      5.54 o
  -2   2   7      355.12      411.47     13.79 o
  -1   2   7      100.63       93.76      2.47 o
   0   2   7       25.95       25.71      2.16 o
   1   2   7     2006.23     2002.69     33.26 o
   2   2   7      186.04      185.43      4.76 o
   3   2   7       14.11       10.93      1.58 o
   4   2   7        0.74        0.94      0.87 o
   5   2   7       41.10       36.23      4.27 o
   6   2   7       33.69       37.26      3.47 o
   7   2   7      649.69      672.80     20.10 o
   8   2   7      291.87      312.49     14.21 o
   9   2   7       74.63       58.89      4.80 o
  10   2   7       64.19       61.63      5.08 o
  11   2   7       44.60       49.55      4.81 o
  12   2   7       28.42       18.12      5.85 o
  13   2   7       96.73       96.55      7.16 o
 -15   3   7        4.51        2.65      2.19 o
 -14   3   7      118.95      126.11      8.04 o
 -13   3   7      221.67      228.57     10.69 o
 -12   3   7      241.76      259.64     10.92 o
 -11   3   7       10.34       12.89      2.64 o
 -10   3   7      279.46      286.00     10.46 o
  -9   3   7     1542.19     1492.78     27.97 o
  -8   3   7     4733.69     4796.18     68.66 o
  -7   3   7       65.74       64.50      4.09 o
  -6   3   7     2288.62     2343.78     39.85 o
  -5   3   7       67.33       71.85      4.34 o
  -4   3   7       67.55       70.24      2.86 o
  -3   3   7      145.97      132.26      3.81 o
  -2   3   7       54.58       60.02      2.41 o
  -1   3   7      219.22      223.81      5.71 o
   0   3   7      399.66      387.99      6.17 o
   1   3   7     1973.35     1956.20     24.48 o
   2   3   7      256.57      252.58      7.98 o
   3   3   7      246.94      276.13      7.38 o
   4   3   7       21.81       22.69      1.90 o
   5   3   7      600.91      615.49     14.42 o
   6   3   7       49.94       44.59      8.98 o
   7   3   7       91.35       98.66      5.61 o
   8   3   7      143.52      147.88     10.09 o
   9   3   7       95.67      115.39      6.59 o
  10   3   7        2.51        1.15      2.86 o
  11   3   7        0.21        2.60      1.35 o
  12   3   7        3.97        1.93      2.93 o
  13   3   7       39.81       32.94      4.23 o
 -14   4   7        8.50        8.48      4.23 o
 -13   4   7       20.37       16.82      5.06 o
 -12   4   7       80.55       78.40      9.42 o
 -11   4   7       70.32       62.07      8.00 o
 -10   4   7      795.50      830.94     30.69 o
  -9   4   7     3458.72     3567.45     81.34 o
  -8   4   7        6.27       10.01      3.49 o
  -7   4   7     2133.87     2146.47     53.60 o
  -6   4   7      327.29      319.13     10.53 o
  -5   4   7      635.24      614.78     14.97 o
  -4   4   7       11.35       13.42      1.51 o
  -3   4   7       38.14       43.32      1.81 o
  -2   4   7        2.72        2.42      1.03 o
  -1   4   7      213.27      193.69      5.69 o
   0   4   7      177.76      173.47      4.52 o
   1   4   7       48.53       49.23      2.15 o
   2   4   7        5.60        6.27      0.92 o
   3   4   7      424.21      401.39      8.21 o
   4   4   7        0.10       -0.09      1.16 o
   5   4   7       30.88       28.89      2.33 o
   6   4   7      132.89      143.78      6.72 o
   7   4   7      388.80      402.63     11.88 o
   8   4   7        2.34        5.78      1.86 o
   9   4   7      220.04      187.31      8.25 o
  10   4   7       30.95       19.18      2.86 o
  11   4   7        0.00       -1.54      1.74 o
  12   4   7        8.19        8.50      5.09 o
 -13   5   7      102.57      123.71     12.28 o
 -12   5   7       20.89       25.41      5.94 o
 -11   5   7        2.39        0.44      2.60 o
 -10   5   7       20.61       22.24      5.13 o
  -9   5   7       76.98       71.95      8.35 o
  -8   5   7      341.79      330.77     11.99 o
  -7   5   7      184.68      169.45      8.09 o
  -6   5   7       44.19       41.12      3.91 o
  -5   5   7      789.49      796.75     18.60 o
  -4   5   7       59.32       75.72      5.56 o
  -3   5   7      115.66      103.67      5.77 o
  -2   5   7      245.41      259.90      7.33 o
  -1   5   7      132.56      146.03      5.40 o
   0   5   7       72.76       71.15      3.70 o
   1   5   7        0.48       -0.31      1.32 o
   2   5   7        6.38        4.43      2.39 o
   3   5   7      257.06      267.74     16.75 o
   4   5   7      381.73      375.17     11.83 o
   5   5   7      813.21      815.34     19.34 o
   6   5   7       47.68       47.80      4.35 o
   7   5   7      174.47      159.38      8.15 o
   8   5   7        6.21        4.78      2.07 o
   9   5   7        0.68       -0.22      2.22 o
  10   5   7      107.82      117.04     11.18 o
  11   5   7        0.00       -1.96      2.68 o
 -11   6   7       20.14       23.33      4.76 o
 -10   6   7        5.79        8.25      2.68 o
  -9   6   7       21.89       24.65      3.63 o
  -8   6   7      113.10      115.55      7.22 o
  -7   6   7        1.39       -0.63      2.57 o
  -6   6   7       56.57       57.84      4.89 o
  -5   6   7       78.59       70.99      5.32 o
  -4   6   7        5.43       10.57      2.27 o
  -3   6   7      419.36      378.13     12.26 o
  -2   6   7      154.16      118.65      5.24 o
  -1   6   7      495.25      429.40     10.59 o
   0   6   7       46.63       49.64      3.44 o
   1   6   7      118.97      114.54      5.16 o
   2   6   7      175.32      178.60      8.18 o
   3   6   7      633.63      649.54     33.51 o
   4   6   7        6.05        8.58      2.02 o
   5   6   7      188.69      198.95      9.05 o
   6   6   7       55.98       48.49      4.53 o
   7   6   7       90.43      105.03      6.88 o
   8   6   7       44.14       46.33      4.81 o
   9   6   7        8.74       15.74      5.04 o
  10   6   7       51.27       65.61      6.57 o
 -10   7   7       69.04       67.33      6.22 o
  -9   7   7       97.07       94.66      7.10 o
  -8   7   7      107.35      117.26      7.75 o
  -7   7   7       13.81       16.76      5.51 o
  -6   7   7       10.67        9.05      2.32 o
  -5   7   7       47.66       65.18      5.36 o
  -4   7   7      143.25      182.41      8.95 o
  -3   7   7       10.14       10.48      2.45 o
  -2   7   7        2.30       -0.62      1.34 o
  -1   7   7      121.82      102.71      6.35 o
   0   7   7      345.72      341.86      9.96 o
   1   7   7      165.92      147.43      6.74 o
   2   7   7      116.21      103.65      6.59 o
   3   7   7      624.98      631.95     17.85 o
   4   7   7       22.31       27.55      3.59 o
   5   7   7       59.81       58.76      5.05 o
   6   7   7      135.68      141.61      8.25 o
   7   7   7        0.03       -0.36      2.20 o
   8   7   7       86.04       92.70      7.03 o
  -7   8   7        2.13        5.34      2.36 o
  -6   8   7      134.74      137.99     15.11 o
  -5   8   7        0.03        1.00      1.75 o
  -4   8   7       18.16       20.23      3.43 o
  -3   8   7       33.11       30.63      3.93 o
  -2   8   7        1.27        0.92      1.26 o
  -1   8   7       38.10       32.82      3.22 o
   0   8   7       12.93       10.12      1.81 o
   1   8   7        1.34        0.15      3.09 o
   2   8   7      152.55      165.58      8.91 o
   3   8   7       61.44       65.98      5.75 o
   4   8   7        4.03        0.42      1.43 o
   5   8   7       26.89       28.22      5.41 o
 -14   0   8       10.12        7.15      3.68 o
 -12   0   8      560.77      551.98     23.40 o
 -10   0   8        4.77        0.26      2.06 o
  -8   0   8      512.21      520.37     19.62 o
  -6   0   8      423.85      393.32     15.33 o
  -4   0   8        2.04       -1.52      1.52 o
  -2   0   8     1237.52     1179.36     29.70 o
   0   0   8      699.86      772.22     22.13 o
   2   0   8       88.82       78.27      6.04 o
   4   0   8       17.49       10.02      2.68 o
   6   0   8     2681.61     2862.50     63.91 o
   8   0   8     1341.43     1430.10     39.80 o
  10   0   8      149.83      125.27     10.48 o
  12   0   8        1.45        6.94      3.84 o
 -15   1   8       81.75       85.94      7.16 o
 -14   1   8        2.15        1.09      1.97 o
 -13   1   8      186.50      157.41     11.76 o
 -12   1   8       32.67       28.44      3.61 o
 -11   1   8      244.76      229.92      9.77 o
 -10   1   8       35.50       39.87      6.51 o
  -9   1   8       81.22       70.62      4.90 o
  -8   1   8       58.39       54.43      4.14 o
  -7   1   8      222.82      204.34      7.82 o
  -6   1   8       22.60       24.70      3.47 o
  -5   1   8      822.41      888.79     17.77 o
  -4   1   8     2181.96     2227.11     34.69 o
  -3   1   8        4.82        5.28      0.74 o
  -2   1   8     1166.22     1268.32     18.87 o
  -1   1   8       37.83       42.27      2.95 o
   0   1   8      183.74      194.19      6.66 o
   1   1   8       21.50       20.51      1.27 o
   2   1   8      342.86      362.37      6.95 o
   3   1   8       46.19       59.92      3.81 o
   4   1   8      232.27      230.41      8.05 o
   5   1   8      296.53      271.20      9.13 o
   6   1   8       34.60       32.13      3.16 o
   7   1   8      332.16      304.57     19.64 o
   8   1   8       80.17       74.94      6.39 o
   9   1   8        2.51        3.82      2.44 o
  10   1   8        0.25        0.01      2.60 o
  11   1   8        4.81       -0.43      1.97 o
  12   1   8       35.41       33.51      6.56 o
  13   1   8        4.37        4.41      2.82 o
 -15   2   8       41.04       45.59      4.61 o
 -14   2   8        7.87       13.04      3.07 o
 -13   2   8        2.95        1.67      1.94 o
 -12   2   8        1.42        3.88      1.60 o
 -11   2   8      220.91      239.06     17.59 o
 -10   2   8        0.04        0.17      1.29 o
  -9   2   8      236.77      232.98      9.24 o
  -8   2   8      314.76      305.83     10.14 o
  -7   2   8       10.78       13.47      2.14 o
  -6   2   8       68.23       67.52      4.16 o
  -5   2   8       78.95       75.51      4.24 o
  -4   2   8      219.33      231.08      5.62 o
  -3   2   8       36.22       31.35      1.89 o
  -2   2   8      198.44      210.84      4.89 o
  -1   2   8       48.82       54.27      2.42 o
   0   2   8      816.97      880.87     12.80 o
   1   2   8     2455.39     2569.54     36.82 o
   2   2   8        1.03        0.49      0.63 o
   3   2   8     1424.57     1432.77     22.81 o
   4   2   8      111.93      110.28      5.43 o
   5   2   8      655.34      652.05     15.36 o
   6   2   8     1932.48     1906.10     33.09 o
   7   2   8      588.87      547.86     14.82 o
   8   2   8      158.73      139.37      7.34 o
   9   2   8      311.03      253.94     17.35 o
  10   2   8       71.93       80.63      6.29 o
  11   2   8        8.56        8.15      4.28 o
  12   2   8      512.11      498.64     17.17 o
  13   2   8       68.19       92.93      7.46 o
 -14   3   8       20.72       22.79      5.73 o
 -13   3   8      590.56      631.43     27.89 o
 -12   3   8      445.47      473.97     15.23 o
 -11   3   8      143.13      143.75      7.69 o
 -10   3   8      338.98      356.50     11.91 o
  -9   3   8     1969.75     1945.20     34.17 o
  -8   3   8      837.32      787.32     17.73 o
  -7   3   8        0.09        1.84      2.11 o
  -6   3   8      712.84      705.99     15.43 o
  -5   3   8      122.99      123.53      4.28 o
  -4   3   8      335.30      326.60      7.04 o
  -3   3   8       54.90       54.77      2.77 o
  -2   3   8      819.78      832.96     12.49 o
  -1   3   8      187.80      187.65      5.23 o
   0   3   8      210.18      201.89      5.02 o
   1   3   8     3202.96     3179.68     46.36 o
   2   3   8       20.26       20.90      1.69 o
   3   3   8     1854.30     1850.38     32.12 o
   4   3   8     1251.73     1237.09     18.41 o
   5   3   8       35.21       34.99      3.19 o
   6   3   8      102.64      104.68      5.70 o
   7   3   8      853.43      815.24     19.00 o
   8   3   8       77.83       94.73      7.87 o
   9   3   8       12.57       15.35      2.79 o
  10   3   8        2.75        4.68      2.07 o
  11   3   8      114.69      128.91      7.97 o
  12   3   8        9.91        8.34      2.64 o
 -13   4   8      248.04      246.09     17.46 o
 -12   4   8      915.77      929.73     35.01 o
 -11   4   8       42.96       60.11      7.94 o
 -10   4   8        0.28       -0.47      2.56 o
  -9   4   8      215.14      187.04     13.17 o
  -8   4   8      297.28      300.72     16.43 o
  -7   4   8       72.19       64.19      4.79 o
  -6   4   8        7.42        7.06      1.47 o
  -5   4   8       76.13       73.15      4.70 o
  -4   4   8       49.00       50.54      5.24 o
  -3   4   8      818.18      861.64     18.15 o
  -2   4   8       31.89       31.28      3.05 o
  -1   4   8        2.64        2.98      0.88 o
   0   4   8       16.79       18.40      1.73 o
   1   4   8      287.13      297.53      6.42 o
   2   4   8      323.06      310.39      6.83 o
   3   4   8      969.83      977.16     16.51 o
   4   4   8      229.00      223.75      6.81 o
   5   4   8      274.19      287.50      7.61 o
   6   4   8       88.87       80.94      5.26 o
   7   4   8      242.15      230.30     15.06 o
   8   4   8      142.88      142.15      8.38 o
   9   4   8      221.14      213.53      9.61 o
  10   4   8        8.41        7.76      2.31 o
  11   4   8       63.39       81.09      6.31 o
 -12   5   8      229.17      238.98     17.02 o
 -11   5   8      169.28      165.32     13.71 o
 -10   5   8      210.95      238.97     15.99 o
  -9   5   8      109.01      108.11      6.92 o
  -8   5   8      383.87      373.52     12.91 o
  -7   5   8      682.80      698.69     18.10 o
  -6   5   8       13.59       10.70      2.75 o
  -5   5   8       92.32      100.37      5.93 o
  -4   5   8     1123.39     1175.07     23.90 o
  -3   5   8      602.42      548.49     21.36 o
  -2   5   8     1177.09     1208.06     19.25 o
  -1   5   8       87.63       77.95      3.95 o
   0   5   8        0.95        1.52      0.91 o
   1   5   8        8.33        3.42      1.75 o
   2   5   8      245.83      240.94      9.23 o
   3   5   8      485.67      478.69     25.66 o
   4   5   8       68.64       63.31      4.85 o
   5   5   8       44.58       48.51      4.33 o
   6   5   8      206.00      205.28      9.16 o
   7   5   8        1.04        0.36      2.73 o
   8   5   8       50.43       58.23      6.69 o
   9   5   8        6.69        5.73      3.14 o
  10   5   8       62.06       56.82      8.15 o
 -11   6   8        0.01       -1.82      1.82 o
 -10   6   8      178.70      214.10     10.61 o
  -9   6   8       42.48       52.95      5.16 o
  -8   6   8        7.17        4.83      1.57 o
  -7   6   8       56.61       54.04      4.95 o
  -6   6   8       55.37       58.71      4.99 o
  -5   6   8       22.29       32.61      4.93 o
  -4   6   8       26.02       43.00      9.94 o
  -3   6   8      480.10      448.75     13.69 o
  -2   6   8       22.34       32.87      2.91 o
  -1   6   8      168.37      149.44      5.95 o
   0   6   8       35.15       33.06      3.00 o
   1   6   8      143.03      117.48     12.64 o
   2   6   8       62.78       59.37      4.74 o
   3   6   8      959.07      971.08     22.54 o
   4   6   8       17.29       13.28      2.54 o
   5   6   8       98.55       91.87      6.27 o
   6   6   8       83.06       79.15      5.94 o
   7   6   8        0.51       -1.21      1.87 o
   8   6   8        7.66        5.88      2.17 o
   9   6   8       64.73       76.21      8.27 o
  -9   7   8       17.58       37.65      4.55 o
  -8   7   8      241.18      252.58     11.54 o
  -7   7   8        0.27       -1.25      1.88 o
  -6   7   8       22.63       19.52      3.92 o
  -5   7   8        7.69       10.51      2.40 o
  -4   7   8       11.43        5.67      2.00 o
  -3   7   8       59.31       46.88      4.61 o
  -2   7   8      125.45       96.77      5.24 o
  -1   7   8       52.46       67.02      5.55 o
   0   7   8      353.64      346.30     11.03 o
   1   7   8      102.59      120.40      7.29 o
   2   7   8      143.52      172.54      8.79 o
   3   7   8        0.22       -0.13      1.63 o
   4   7   8       52.51       48.51      4.78 o
   5   7   8      112.37       98.32      8.54 o
   6   7   8       24.39       17.26      3.10 o
   7   7   8      163.30      184.56      9.82 o
  -6   8   8       75.83       75.23      6.26 o
  -5   8   8        5.52        4.30      2.07 o
  -4   8   8        1.87       -0.26      1.49 o
  -3   8   8      102.10       87.78      6.63 o
  -2   8   8        4.64        5.00      2.80 o
  -1   8   8        1.61        2.44      1.31 o
   0   8   8        0.04        0.21      1.64 o
   1   8   8       94.94      108.03      7.37 o
   2   8   8        2.84        2.96      1.69 o
   3   8   8       48.63       43.01      5.48 o
   4   8   8        7.42        7.71      3.10 o
 -15   0   9       84.72       88.26     10.25 o
 -13   0   9      192.75      190.20     13.75 o
 -11   0   9      406.43      382.57     18.72 o
  -9   0   9      871.46      849.92     27.99 o
  -7   0   9      738.25      816.01     25.65 o
  -5   0   9     1462.51     1503.29     37.70 o
  -3   0   9      518.62      516.80     17.70 o
  -1   0   9        6.71        8.11      2.07 o
   1   0   9       55.81       69.78      5.92 o
   3   0   9      569.11      546.52     19.18 o
   5   0   9       18.42       16.00      3.52 o
   7   0   9      924.78      980.40     30.81 o
   9   0   9      398.61      378.42     18.58 o
  11   0   9       19.47       33.61      6.03 o
 -14   1   9       53.35       63.50      5.94 o
 -13   1   9       16.11       17.38      3.13 o
 -12   1   9       62.83       52.38      4.88 o
 -11   1   9       57.58       48.07      4.67 o
 -10   1   9        9.20       13.08      4.08 o
  -9   1   9      156.31      148.75      7.32 o
  -8   1   9       50.79       54.98      4.33 o
  -7   1   9        5.47        4.33      1.55 o
  -6   1   9       18.09       20.32      2.44 o
  -5   1   9       33.78       31.82      3.06 o
  -4   1   9        6.96        8.06      1.49 o
  -3   1   9       32.86       29.74      2.73 o
  -2   1   9      140.18      140.25      5.90 o
  -1   1   9      135.05      129.54      6.34 o
   0   1   9     1166.38     1212.35     22.04 o
   1   1   9        7.98        6.92      0.70 o
   2   1   9      159.45      146.92      3.98 o
   3   1   9     1279.91     1315.57     24.39 o
   4   1   9       13.25       11.56      1.95 o
   5   1   9      236.61      231.37      8.70 o
   6   1   9      141.99      137.45      6.83 o
   7   1   9      368.57      322.54     11.14 o
   8   1   9      293.22      319.45     11.58 o
   9   1   9       34.84       47.43      4.56 o
  10   1   9        6.61        3.30      1.88 o
  11   1   9       55.22       60.03      5.52 o
  12   1   9       15.63        8.84      2.92 o
 -14   2   9      102.14      106.59      7.60 o
 -13   2   9       77.82       66.64      5.83 o
 -12   2   9        8.90        9.86      2.73 o
 -11   2   9      116.59      115.27      6.89 o
 -10   2   9       94.23      102.50      6.71 o
  -9   2   9      162.12      159.57     10.40 o
  -8   2   9      160.63      159.28      7.30 o
  -7   2   9      301.66      290.44      9.78 o
  -6   2   9       73.47       66.08      4.30 o
  -5   2   9       97.20      103.37      5.12 o
  -4   2   9      216.00      244.26      7.99 o
  -3   2   9      242.70      262.12      8.33 o
  -2   2   9       13.99       14.21      1.94 o
  -1   2   9      153.00      135.33      5.65 o
   0   2   9       34.82       43.21      2.35 o
   1   2   9     1765.51     1796.96     22.68 o
   2   2   9      952.69      921.62     13.96 o
   3   2   9      456.04      453.17      8.96 o
   4   2   9      484.13      478.77     12.75 o
   5   2   9       14.36       17.96      2.48 o
   6   2   9       10.57        7.23      1.77 o
   7   2   9        0.09        4.76      2.31 o
   8   2   9       87.70      106.14      6.46 o
   9   2   9       76.80       77.16      5.77 o
  10   2   9      188.93      188.66     14.67 o
  11   2   9      134.02      161.88      9.20 o
  12   2   9      183.13      197.79     10.46 o
 -14   3   9      195.08      209.20     16.17 o
 -13   3   9       11.52       11.82      3.88 o
 -12   3   9      592.88      603.98     17.77 o
 -11   3   9       11.80       18.46      3.25 o
 -10   3   9      137.62      133.63      9.87 o
  -9   3   9       23.41       22.64      2.98 o
  -8   3   9      289.65      286.69      9.90 o
  -7   3   9      158.44      167.75      7.05 o
  -6   3   9      587.54      584.71     11.19 o
  -5   3   9      235.26      218.69      5.95 o
  -4   3   9      316.86      313.61      7.08 o
  -3   3   9       56.60       56.45      3.41 o
  -2   3   9      135.80      122.27      5.01 o
  -1   3   9      112.20      110.02      4.94 o
   0   3   9     1256.11     1212.48     17.04 o
   1   3   9      100.89       97.46      3.59 o
   2   3   9      293.59      259.41      8.40 o
   3   3   9      728.81      744.69     16.71 o
   4   3   9     1205.63     1187.48     18.12 o
   5   3   9      879.06      877.15     15.18 o
   6   3   9      616.83      557.33     14.83 o
   7   3   9       98.24       93.10      5.84 o
   8   3   9        0.82        2.02      1.74 o
   9   3   9      138.29      124.90      7.34 o
  10   3   9        2.77        1.57      2.22 o
  11   3   9        3.40        2.31      1.88 o
 -13   4   9       80.87       81.30     10.17 o
 -12   4   9       52.81       54.85      8.20 o
 -11   4   9      570.54      556.29     25.74 o
 -10   4   9      381.38      378.86     20.22 o
  -9   4   9      210.98      217.45     14.56 o
  -8   4   9        8.13        9.04      2.22 o
  -7   4   9        4.33        4.28      1.58 o
  -6   4   9       53.19       53.41      4.21 o
  -5   4   9      191.36      182.05      7.50 o
  -4   4   9       28.50       23.17      4.12 o
  -3   4   9      299.98      296.24     15.28 o
  -2   4   9      167.98      168.09     11.32 o
  -1   4   9      159.94      142.56      6.25 o
   0   4   9        6.01        4.59      1.35 o
   1   4   9        1.46        1.38      1.72 o
   2   4   9      537.76      538.41     18.81 o
   3   4   9     2681.42     2696.37     50.35 o
   4   4   9        1.48        1.28      1.13 o
   5   4   9      505.82      514.12     14.29 o
   6   4   9        5.27        6.33      1.42 o
   7   4   9      579.51      580.06     12.72 o
   8   4   9        6.82        7.17      2.20 o
   9   4   9      235.56      271.99     17.32 o
  10   4   9       28.91       29.70      5.83 o
  11   4   9        2.50        0.59      2.65 o
 -12   5   9      426.70      391.75     22.54 o
 -11   5   9       14.41       11.49      4.01 o
 -10   5   9      257.50      260.36     11.42 o
  -9   5   9      271.75      270.24     11.28 o
  -8   5   9      110.62      120.21      7.14 o
  -7   5   9       27.54       25.51      3.19 o
  -6   5   9      372.06      357.69     12.09 o
  -5   5   9       10.04        9.98      5.19 o
  -4   5   9       27.12       20.02      2.85 o
  -3   5   9       64.94       57.19      6.86 o
  -2   5   9       23.05       19.08      4.55 o
  -1   5   9       60.53       59.97      4.82 o
   0   5   9      125.23      114.29      6.11 o
   1   5   9        3.48        1.69      1.11 o
   2   5   9      155.10      155.07      8.31 o
   3   5   9      206.32      204.90      8.79 o
   4   5   9       28.64       26.17      3.13 o
   5   5   9       46.71       44.23      4.12 o
   6   5   9       12.65        7.86      2.23 o
   7   5   9       51.57       55.88      5.10 o
   8   5   9       11.50        3.91      1.99 o
   9   5   9       17.83       13.40      2.96 o
 -10   6   9       69.90       79.19      9.92 o
  -9   6   9       18.13       17.73      4.86 o
  -8   6   9        1.18        0.75      2.07 o
  -7   6   9        5.92        9.30      3.25 o
  -6   6   9       27.02       26.32      5.22 o
  -5   6   9      110.63      121.16     10.76 o
  -4   6   9      132.12      127.31     10.91 o
  -3   6   9        5.38        0.81      1.90 o
  -2   6   9        9.76        8.82      3.85 o
  -1   6   9       87.86       64.86      5.24 o
   0   6   9      341.94      314.96     11.36 o
   1   6   9       71.77       58.22      9.63 o
   2   6   9      222.34      211.61     15.06 o
   3   6   9      148.39      146.37      7.79 o
   4   6   9       50.60       45.99      4.30 o
   5   6   9       12.08       11.14      2.39 o
   6   6   9      182.61      172.49      8.94 o
   7   6   9      109.27      100.47      6.87 o
   8   6   9      104.81      121.52      7.82 o
  -8   7   9        3.54        5.24      3.76 o
  -7   7   9      195.03      241.55     16.47 o
  -6   7   9        1.00        2.41      3.45 o
  -5   7   9       91.45       67.82      8.63 o
  -4   7   9       11.66        5.18      3.32 o
  -3   7   9       54.70       44.64      6.84 o
  -2   7   9       72.12       59.72      7.65 o
  -1   7   9       96.57      108.96      6.95 o
   0   7   9      147.19      149.09      8.15 o
   1   7   9       63.57       77.18      5.90 o
   2   7   9       42.24       32.10      5.21 o
   3   7   9      201.16      221.81     15.89 o
   4   7   9        4.14        7.24      2.00 o
   5   7   9        2.17        0.46      1.75 o
   6   7   9       24.44       21.24      3.39 o
  -4   8   9       57.45       50.36      7.79 o
  -3   8   9       89.09       62.99      8.24 o
  -2   8   9      174.34      179.29     14.00 o
  -1   8   9       53.30       64.38      5.67 o
   0   8   9       48.53       49.95      5.00 o
   1   8   9        8.90        8.33      2.54 o
 -14   0  10       47.34       42.09      6.92 o
 -12   0  10       74.41       70.87      8.28 o
 -10   0  10       11.39        8.75      3.26 o
  -8   0  10      189.51      190.41     11.73 o
  -6   0  10       24.50       27.64      4.20 o
  -4   0  10      701.33      708.67     22.59 o
  -2   0  10       21.30       24.33      3.85 o
   0   0  10      594.49      652.25     21.29 o
   2   0  10       41.12       36.49      4.62 o
   4   0  10      146.27      148.41      9.94 o
   6   0  10      313.09      341.61     16.33 o
   8   0  10        0.37        2.63      2.45 o
  10   0  10        9.16        7.56      3.30 o
 -14   1  10       21.35       25.18      8.13 o
 -13   1  10        2.33        1.54      2.37 o
 -12   1  10      279.45      290.40     12.01 o
 -11   1  10      159.00      155.43      8.32 o
 -10   1  10       27.48       26.89      3.49 o
  -9   1  10       51.46       43.82      5.71 o
  -8   1  10      214.47      206.98      8.68 o
  -7   1  10      361.47      359.64     11.40 o
  -6   1  10       19.99       23.15      2.71 o
  -5   1  10       89.23       88.71      5.04 o
  -4   1  10       57.69       48.24      5.26 o
  -3   1  10      550.15      540.50     13.36 o
  -2   1  10       16.30       19.67      2.41 o
  -1   1  10      245.76      263.84      8.72 o
   0   1  10      396.36      409.96     11.30 o
   1   1  10      112.02      113.32      5.54 o
   2   1  10        2.97        5.70      1.59 o
   3   1  10      185.53      181.65      7.51 o
   4   1  10      385.33      348.25     29.20 o
   5   1  10        2.72        3.26      1.48 o
   6   1  10      619.32      557.69     16.65 o
   7   1  10      215.18      199.53      8.92 o
   8   1  10        3.92        5.86      3.39 o
   9   1  10        4.12        0.80      1.53 o
  10   1  10        0.00        0.85      1.62 o
  11   1  10      207.43      242.30     11.42 o
 -14   2  10        7.79        6.08      2.50 o
 -13   2  10       52.42       51.61      5.13 o
 -12   2  10       10.32       12.45      2.95 o
 -11   2  10       78.94       82.80      5.98 o
 -10   2  10        4.14        3.24      1.59 o
  -9   2  10        3.31        2.85      1.50 o
  -8   2  10      312.49      312.00     14.39 o
  -7   2  10       20.34       23.43      2.90 o
  -6   2  10      332.10      334.46     10.55 o
  -5   2  10      114.38      112.58      5.62 o
  -4   2  10      772.25      786.33     17.05 o
  -3   2  10       26.12       30.58      3.33 o
  -2   2  10      117.29      121.31      5.57 o
  -1   2  10      202.18      182.65      7.08 o
   0   2  10       21.59       27.06      2.67 o
   1   2  10       13.85       13.53      1.54 o
   2   2  10       19.90       18.55      1.55 o
   3   2  10      119.87      122.30      4.37 o
   4   2  10      420.51      404.68      8.93 o
   5   2  10      774.66      834.12     19.21 o
   6   2  10       15.36       17.57      2.64 o
   7   2  10      320.01      299.18     20.76 o
   8   2  10        1.77        0.52      1.69 o
   9   2  10      217.42      216.53      9.99 o
  10   2  10       10.08       15.16      2.90 o
  11   2  10      128.98      141.51     10.16 o
 -13   3  10       62.89       57.99      8.55 o
 -12   3  10      145.76      122.15      7.79 o
 -11   3  10        3.42        4.82      2.14 o
 -10   3  10      546.88      549.47     15.74 o
  -9   3  10      561.12      523.10     22.51 o
  -8   3  10        0.86        0.38      1.30 o
  -7   3  10      342.02      328.85     15.23 o
  -6   3  10      419.82      452.18     12.39 o
  -5   3  10      370.25      350.98     10.25 o
  -4   3  10       94.30       89.00      4.72 o
  -3   3  10       55.44       51.22      3.48 o
  -2   3  10      255.57      247.95      7.96 o
  -1   3  10      538.89      518.15     12.47 o
   0   3  10      646.44      626.82     13.38 o
   1   3  10      665.33      668.73     15.37 o
   2   3  10       57.26       46.42      3.70 o
   3   3  10     1339.37     1301.18     21.39 o
   4   3  10      323.43      295.43      7.59 o
   5   3  10        2.33        1.69      1.48 o
   6   3  10       55.57       69.19      3.85 o
   7   3  10      305.34      304.28     12.97 o
   8   3  10        5.57        3.07      1.70 o
   9   3  10       36.60       43.58      4.32 o
  10   3  10       54.95       55.76      5.36 o
 -12   4  10      267.29      242.25     17.38 o
 -11   4  10       76.35       77.70      9.71 o
 -10   4  10       42.15       46.52      7.22 o
  -9   4  10      245.22      236.65     15.70 o
  -8   4  10       28.26       22.37      4.81 o
  -7   4  10      247.86      246.69     15.34 o
  -6   4  10       11.09        7.74      3.08 o
  -5   4  10        0.28        0.71      1.83 o
  -4   4  10        0.22       -0.32      2.69 o
  -3   4  10       11.34       13.61      4.01 o
  -2   4  10      208.32      214.55     13.34 o
  -1   4  10       76.79       74.94      8.00 o
   0   4  10     1114.91     1139.14     22.22 o
   1   4  10      396.63      413.81     11.63 o
   2   4  10      394.73      366.56     13.02 o
   3   4  10      147.09      135.46      6.50 o
   4   4  10      684.64      693.81     16.88 o
   5   4  10      328.59      378.70     16.00 o
   6   4  10       13.88       12.92      2.36 o
   7   4  10        2.15        7.92      2.30 o
   8   4  10       10.04       14.64      4.74 o
   9   4  10      118.24      126.79     11.99 o
  10   4  10       21.25       29.60      6.08 o
 -11   5  10       97.62       99.25     11.00 o
 -10   5  10      252.62      289.62     18.54 o
  -9   5  10      471.28      470.45     23.47 o
  -8   5  10        9.84       10.91      3.45 o
  -7   5  10      298.30      296.42     17.52 o
  -6   5  10      174.15      171.85     13.09 o
  -5   5  10       10.16        3.32      2.81 o
  -4   5  10      164.96      163.91     12.23 o
  -3   5  10      947.67      939.95     32.07 o
  -2   5  10        0.17        2.47      2.00 o
  -1   5  10      135.80      137.15      8.10 o
   0   5  10       50.96       48.22      3.96 o
   1   5  10       41.43       41.11      3.78 o
   2   5  10       41.57       38.25      3.68 o
   3   5  10       29.19       31.72      3.54 o
   4   5  10      111.78      111.21      6.46 o
   5   5  10      165.86      184.68      8.58 o
   6   5  10       13.96       13.71      2.63 o
   7   5  10        1.53        2.46      2.09 o
   8   5  10       63.92       76.51      9.44 o
  -9   6  10       49.76       53.20      8.17 o
  -8   6  10        3.47       -1.60      3.21 o
  -7   6  10      105.44      108.35     11.11 o
  -6   6  10       35.86       31.00      6.08 o
  -5   6  10       31.11       36.52      6.54 o
  -4   6  10       51.96       44.72      6.71 o
  -3   6  10      194.79      174.80     13.17 o
  -2   6  10       17.56       13.06      3.76 o
  -1   6  10       13.99       12.04      2.30 o
   0   6  10        0.46       -0.18      1.85 o
   1   6  10        3.74       -0.88      1.41 o
   2   6  10      175.93      176.59      8.56 o
   3   6  10      106.38      114.10      6.89 o
   4   6  10       84.81       92.88      6.40 o
   5   6  10        8.64        8.75      3.36 o
   6   6  10        7.92        5.37      2.99 o
   7   6  10       57.54       72.27      9.14 o
  -7   7  10        8.37        9.19      3.41 o
  -6   7  10        0.24        0.66      2.59 o
  -5   7  10        2.14        0.80      2.85 o
  -4   7  10       50.62       44.61      7.22 o
  -3   7  10        0.76        3.20      2.42 o
  -2   7  10       25.37       37.15      6.65 o
  -1   7  10        1.33       -1.07      2.12 o
   0   7  10       64.32       54.38      5.39 o
   1   7  10       48.26       52.23      4.96 o
   2   7  10       58.93       71.55      5.83 o
   3   7  10      136.84      125.09      7.83 o
   4   7  10        1.63        2.79      2.47 o
 -13   0  11       61.27       73.59      9.11 o
 -11   0  11      450.83      462.72     21.95 o
  -9   0  11       35.00       32.15      5.39 o
  -7   0  11      159.66      153.20     10.46 o
  -5   0  11      141.35      117.14      8.72 o
  -3   0  11      546.58      474.69     18.36 o
  -1   0  11       20.96       21.24      3.84 o
   1   0  11      130.40      114.50      8.38 o
   3   0  11      892.39      837.26     26.46 o
   5   0  11       11.52       25.60      4.65 o
   7   0  11        0.00       -0.49      2.45 o
   9   0  11        4.32        3.69      2.34 o
  11   0  11       18.51       29.10      5.92 o
 -13   1  11      127.74      148.31      8.89 o
 -12   1  11       12.83       15.54      2.92 o
 -11   1  11      220.79      250.97     10.96 o
 -10   1  11      479.60      490.55     15.28 o
  -9   1  11       25.55       28.22      3.46 o
  -8   1  11      824.17      830.81     19.81 o
  -7   1  11      527.19      521.97     14.56 o
  -6   1  11      281.07      284.60     10.07 o
  -5   1  11       13.65       14.85      2.27 o
  -4   1  11      148.85      150.86      6.89 o
  -3   1  11       36.04       29.89      3.97 o
  -2   1  11        2.27        4.84      1.61 o
  -1   1  11        5.72        8.66      2.44 o
   0   1  11      151.94      173.88      7.57 o
   1   1  11        0.68       -0.01      1.39 o
   2   1  11      127.71      120.06      6.18 o
   3   1  11       67.73       71.89      4.86 o
   4   1  11      178.03      161.01      8.27 o
   5   1  11        3.62        2.15      1.69 o
   6   1  11       39.15       40.72      4.16 o
   7   1  11      112.67      116.24      8.82 o
   8   1  11       41.42       68.00      5.65 o
   9   1  11       60.85       70.80      5.94 o
  10   1  11        0.20       -2.09      2.26 o
 -13   2  11       19.31       19.64      3.56 o
 -12   2  11       65.42       65.69      5.73 o
 -11   2  11        0.86       -2.18      2.18 o
 -10   2  11      163.71      190.66     11.51 o
  -9   2  11       17.84       16.49      2.86 o
  -8   2  11        7.79        6.12      1.64 o
  -7   2  11       37.42       38.55      3.73 o
  -6   2  11       65.07       62.78      4.58 o
  -5   2  11      136.80      133.93      6.41 o
  -4   2  11      331.16      341.33     10.55 o
  -3   2  11      463.16      464.37     12.56 o
  -2   2  11      204.94      215.29     13.82 o
  -1   2  11      138.10      142.48      6.55 o
   0   2  11        0.00        1.66      1.72 o
   1   2  11        2.78        2.74      1.29 o
   2   2  11      199.07      197.42      7.82 o
   3   2  11      505.20      493.08     23.34 o
   4   2  11      618.19      601.06     26.58 o
   5   2  11        2.10        0.83      1.58 o
   6   2  11       60.43       42.32      6.84 o
   7   2  11      670.48      651.56     17.90 o
   8   2  11       16.09       11.37      2.65 o
   9   2  11       42.29       48.80      6.79 o
  10   2  11        0.65        2.17      3.03 o
 -12   3  11       14.37       18.83      5.70 o
 -11   3  11      124.58      154.95     13.24 o
 -10   3  11       86.41       86.99      9.65 o
  -9   3  11        0.25       -1.64      2.61 o
  -8   3  11      227.01      237.65     15.27 o
  -7   3  11      409.76      438.20     20.83 o
  -6   3  11      927.03      934.81     32.12 o
  -5   3  11      234.61      255.94     15.07 o
  -4   3  11      609.90      616.65     14.94 o
  -3   3  11      126.04      129.41      5.99 o
  -2   3  11      623.99      638.50     14.81 o
  -1   3  11       48.92       46.06      3.46 o
   0   3  11      385.79      397.57     11.21 o
   1   3  11       38.17       39.58      5.11 o
   2   3  11      819.74      772.67     17.31 o
   3   3  11      121.10      114.00      7.38 o
   4   3  11      502.85      490.93     21.07 o
   5   3  11       38.72       43.82      4.07 o
   6   3  11      145.40      154.58      7.83 o
   7   3  11      158.78      165.90      8.42 o
   8   3  11       14.19       10.13      4.43 o
   9   3  11       52.56       50.05      4.90 o
 -11   4  11      526.85      542.47     26.43 o
 -10   4  11       68.28       74.17      9.28 o
  -9   4  11     1260.58     1299.27     42.42 o
  -8   4  11      101.28      102.69     10.09 o
  -7   4  11      639.22      625.23     26.48 o
  -6   4  11      372.78      386.08     19.87 o
  -5   4  11      293.35      275.30     16.06 o
  -4   4  11      343.64      328.82     17.81 o
  -3   4  11      776.18      714.27     27.18 o
  -2   4  11      177.66      145.35     11.34 o
  -1   4  11      890.24      899.46     31.27 o
   0   4  11        9.87        5.91      2.80 o
   1   4  11       88.55       92.70      9.08 o
   2   4  11      598.66      594.81     24.68 o
   3   4  11        0.29       -1.47      3.04 o
   4   4  11       23.62       20.37      4.87 o
   5   4  11      677.45      684.45     27.60 o
   6   4  11        1.43        2.28      2.48 o
   7   4  11        1.46        1.27      2.26 o
   8   4  11       13.59        9.86      3.81 o
   9   4  11      114.09      163.78     14.13 o
 -10   5  11      106.00       99.78     11.02 o
  -9   5  11      249.48      245.38     16.94 o
  -8   5  11        1.03       -2.43      3.72 o
  -7   5  11        9.13        9.57      3.94 o
  -6   5  11       22.60       16.21      4.84 o
  -5   5  11       40.45       30.13      5.50 o
  -4   5  11       86.65       84.11      9.37 o
  -3   5  11      113.76      112.07     10.46 o
  -2   5  11      221.67      219.71     14.84 o
  -1   5  11        1.47        0.74      2.39 o
   0   5  11       50.57       47.80      6.97 o
   1   5  11       21.54       19.19      4.53 o
   2   5  11       83.51       77.24      8.58 o
   3   5  11       48.48       44.69      6.60 o
   4   5  11        0.67       -0.46      2.34 o
   5   5  11       21.62       21.83      5.17 o
   6   5  11       12.63       17.01      5.10 o
   7   5  11       16.58       15.50      3.82 o
  -8   6  11        7.72        1.35      3.47 o
  -7   6  11        1.29        2.19      3.61 o
  -6   6  11      211.97      208.74     15.49 o
  -5   6  11       22.04       25.20      4.77 o
  -4   6  11      154.42      132.05     11.84 o
  -3   6  11      179.46      168.15     13.27 o
  -2   6  11        1.10       -1.74      2.46 o
  -1   6  11        4.88        2.15      4.06 o
   0   6  11        0.98       -1.62      2.83 o
   1   6  11        0.03        1.13      2.85 o
   2   6  11       26.41       19.04      4.76 o
   3   6  11       24.50       22.82      5.73 o
   4   6  11       18.76       18.90      5.39 o
   5   6  11       81.07       69.73      8.84 o
  -5   7  11       19.17       15.90      5.11 o
  -4   7  11       14.20       26.76      6.01 o
  -3   7  11        1.71        0.72      3.33 o
  -2   7  11       63.87       64.74      8.77 o
  -1   7  11       67.62       55.01      7.96 o
   0   7  11       35.91       39.93      7.10 o
   1   7  11       20.24       26.64      6.03 o
   2   7  11        0.00        2.81      4.14 o
 -12   0  12       54.79       56.29      7.60 o
 -10   0  12     1786.56     1719.92     48.44 o
  -8   0  12      181.94      177.55     11.96 o
  -6   0  12      152.93      150.50     10.53 o
  -4   0  12        5.22        8.64      2.94 o
  -2   0  12      203.67      226.56     12.61 o
   0   0  12     1343.52     1401.28     38.17 o
   2   0  12      249.35      210.89     12.29 o
   4   0  12       77.65       66.93      7.15 o
   6   0  12       81.13       71.75      7.93 o
   8   0  12      385.94      453.43     21.77 o
 -12   1  12       14.11       17.94      3.22 o
 -11   1  12       21.33       13.64      2.70 o
 -10   1  12       12.87       16.90      3.06 o
  -9   1  12        2.31        0.55      2.36 o
  -8   1  12        0.98        0.37      1.66 o
  -7   1  12      197.96      212.15      9.05 o
  -6   1  12        6.76        7.99      1.92 o
  -5   1  12      129.26      145.22      7.12 o
  -4   1  12        0.56        0.34      1.20 o
  -3   1  12      297.99      303.01     16.33 o
  -2   1  12      192.45      189.99     13.01 o
  -1   1  12      134.76      118.88      6.33 o
   0   1  12       58.96       59.48      4.54 o
   1   1  12     1264.67     1280.14     25.40 o
   2   1  12      417.01      364.96     14.26 o
   3   1  12      484.07      485.43     16.68 o
   4   1  12     1164.77     1114.62     23.84 o
   5   1  12       78.21       59.62      4.82 o
   6   1  12       77.92       80.03      5.86 o
   7   1  12       69.41       66.61      5.48 o
   8   1  12        8.01       10.22      2.81 o
   9   1  12      104.93      110.17      7.56 o
 -12   2  12       49.33       34.78      4.34 o
 -11   2  12       32.04       36.45      7.58 o
 -10   2  12       45.35       42.58      4.32 o
  -9   2  12      186.13      190.59      9.08 o
  -8   2  12        1.30       -0.31      1.69 o
  -7   2  12        8.69        6.51      1.67 o
  -6   2  12       21.12       15.16      2.44 o
  -5   2  12      331.99      321.23     10.83 o
  -4   2  12     1081.77     1179.91     33.82 o
  -3   2  12      155.07      149.31      6.96 o
  -2   2  12      132.11      129.53      6.45 o
  -1   2  12       10.18       12.03      2.08 o
   0   2  12       37.50       37.69      3.53 o
   1   2  12      255.72      260.26      9.51 o
   2   2  12        0.05       -1.16      1.16 o
   3   2  12      314.09      303.48     12.56 o
   4   2  12      239.40      235.24      9.45 o
   5   2  12      336.72      348.66     12.15 o
   6   2  12      191.94      217.70      9.77 o
   7   2  12       34.12       31.96      3.86 o
   8   2  12       26.04       22.71      3.46 o
   9   2  12        6.89        5.56      2.15 o
 -11   3  12      189.74      197.46     15.39 o
 -10   3  12      404.98      422.17     22.21 o
  -9   3  12       50.04       47.29      7.59 o
  -8   3  12       12.27       14.53      3.99 o
  -7   3  12      104.28      105.49     10.25 o
  -6   3  12       67.52       59.30      7.87 o
  -5   3  12       51.74       45.29      6.67 o
  -4   3  12      269.56      259.82     15.45 o
  -3   3  12      777.22      765.97     28.54 o
  -2   3  12      141.04      145.16     11.56 o
  -1   3  12        0.05       -2.48      3.33 o
   0   3  12      307.93      313.32     16.82 o
   1   3  12       91.37      101.60      9.70 o
   2   3  12     1084.02     1092.93     35.45 o
   3   3  12        9.99        3.43      2.33 o
   4   3  12      110.20      117.00     10.63 o
   5   3  12        7.10        3.06      2.31 o
   6   3  12      167.46      194.43     14.07 o
   7   3  12      157.88      198.38     14.86 o
   8   3  12       57.20       63.22      8.46 o
 -10   4  12      147.39      138.59     12.89 o
  -9   4  12        3.36        2.31      2.82 o
  -8   4  12        2.24        2.04      2.61 o
  -7   4  12       10.98       10.09      3.99 o
  -6   4  12      208.74      202.29     14.67 o
  -5   4  12       64.35       60.11      7.99 o
  -4   4  12      120.14      109.16     10.32 o
  -3   4  12        5.81        3.84      3.20 o
  -2   4  12      172.68      179.57     13.17 o
  -1   4  12       25.46       29.76      5.33 o
   0   4  12      169.78      167.88     12.83 o
   1   4  12        7.72       12.97      3.94 o
   2   4  12      953.80      919.61     33.16 o
   3   4  12      202.49      201.92     14.25 o
   4   4  12      142.78      112.92     10.45 o
   5   4  12       20.88       26.91      5.39 o
   6   4  12       64.25       46.64      7.72 o
   7   4  12       41.63       44.78      7.17 o
  -9   5  12      136.19      141.99     13.13 o
  -8   5  12       16.92       24.68      5.69 o
  -7   5  12        6.01        8.52      3.82 o
  -6   5  12       58.81       51.32      7.67 o
  -5   5  12       73.08       63.52      8.30 o
  -4   5  12       20.55       20.78      4.81 o
  -3   5  12      105.02       96.73      9.99 o
  -2   5  12       11.29       16.63      4.66 o
  -1   5  12        0.78        2.02      3.21 o
   0   5  12      121.48      112.04     10.79 o
   1   5  12       30.29       28.70      5.99 o
   2   5  12      220.91      197.84     14.60 o
   3   5  12       99.38       84.96      9.54 o
   4   5  12       46.52       54.15      7.75 o
   5   5  12        7.09        2.33      2.41 o
   6   5  12       49.70       74.51      9.51 o
  -6   6  12       96.35       67.69      9.18 o
  -5   6  12       80.48       74.22      9.17 o
  -4   6  12        4.16        4.88      3.86 o
  -3   6  12       86.84      103.19     10.64 o
  -2   6  12        0.54       -0.18      2.30 o
  -1   6  12      265.33      290.32     18.41 o
   0   6  12        3.88       -0.25      3.63 o
   1   6  12       41.75       43.28      7.30 o
   2   6  12      199.77      222.49     16.12 o
   3   6  12       74.90       73.04      9.37 o
 -11   0  13       12.21        2.43      2.83 o
  -9   0  13        0.41        2.03      2.63 o
  -7   0  13       88.17       81.26      8.18 o
  -5   0  13       52.15       45.32      5.80 o
  -3   0  13      168.54      171.87     11.17 o
  -1   0  13     1045.65      992.86     31.21 o
   1   0  13     4076.34     4046.70     87.67 o
   3   0  13      852.73      874.28     29.40 o
   5   0  13       25.86       32.59      5.32 o
   7   0  13       23.48       35.45      5.88 o
 -11   1  13       11.19        5.98      2.05 o
 -10   1  13       56.32       57.85      5.36 o
  -9   1  13       15.54       13.61      2.71 o
  -8   1  13       19.89       22.86      3.22 o
  -7   1  13      125.02      126.00      7.19 o
  -6   1  13        1.48        5.67      2.17 o
  -5   1  13       12.05        9.39      2.16 o
  -4   1  13       35.24       32.19      3.53 o
  -3   1  13      239.39      252.36      9.71 o
  -2   1  13      236.34      221.62      9.30 o
  -1   1  13       52.81       54.11      7.26 o
   0   1  13       32.23       32.70      3.53 o
   1   1  13      190.55      186.21     20.84 o
   2   1  13       10.93        7.31      1.91 o
   3   1  13      108.87      102.73      6.24 o
   4   1  13       22.89       19.07      2.95 o
   5   1  13        6.87        4.01      1.57 o
   6   1  13        6.27        1.64      2.05 o
   7   1  13      105.99      110.74      7.33 o
   8   1  13        8.28       12.96      3.22 o
 -11   2  13       28.47       13.71      4.59 o
 -10   2  13       40.32       49.81      7.48 o
  -9   2  13       84.42       83.04      6.06 o
  -8   2  13       35.16       41.94      4.31 o
  -7   2  13       89.88       88.93      7.25 o
  -6   2  13      230.19      259.89     10.14 o
  -5   2  13      813.35      850.47     19.98 o
  -4   2  13      232.61      242.85      9.48 o
  -3   2  13       60.48       55.65      4.60 o
  -2   2  13       69.49       65.95      4.81 o
  -1   2  13       15.47       11.63      2.05 o
   0   2  13        2.08        4.34      3.34 o
   1   2  13        2.64        2.24      2.38 o
   2   2  13       12.14       15.28      2.54 o
   3   2  13        1.15        1.83      1.57 o
   4   2  13      113.09      129.01      7.25 o
   5   2  13        0.96       -1.25      1.59 o
   6   2  13      242.37      286.92     11.59 o
   7   2  13        7.26        7.41      5.50 o
   8   2  13        4.76        6.12      2.14 o
 -10   3  13        3.06       -1.51      3.13 o
  -9   3  13       62.76       75.86      9.32 o
  -8   3  13        0.18       -2.01      2.69 o
  -7   3  13       15.68        8.48      4.01 o
  -6   3  13       50.32       38.39      6.45 o
  -5   3  13       69.54       57.30      7.71 o
  -4   3  13       80.58       68.07      8.32 o
  -3   3  13       93.97       95.46      9.68 o
  -2   3  13       12.03       14.05      4.25 o
  -1   3  13      159.20      168.03     12.75 o
   0   3  13       15.90       12.06      4.11 o
   1   3  13        0.18        2.36      2.49 o
   2   3  13        4.27        8.20      3.92 o
   3   3  13        3.39        4.28      3.23 o
   4   3  13        5.60        5.06      3.28 o
   5   3  13      194.80      189.77     14.35 o
   6   3  13      885.15      963.03     35.33 o
   7   3  13       15.17       11.62      4.37 o
  -9   4  13        1.06        0.03      2.69 o
  -8   4  13      107.03      112.14     11.56 o
  -7   4  13       12.95       12.32      3.61 o
  -6   4  13       11.34       14.64      4.52 o
  -5   4  13       15.47       10.87      4.56 o
  -4   4  13      152.71      142.33     12.27 o
  -3   4  13      110.07       98.72     10.12 o
  -2   4  13       10.49        9.77      3.96 o
  -1   4  13      268.23      274.55     17.21 o
   0   4  13      119.20      107.36     10.50 o
   1   4  13      166.64      144.83     12.43 o
   2   4  13        0.47        0.64      2.65 o
   3   4  13      116.07      113.17     11.25 o
   4   4  13      126.54      119.99     11.22 o
   5   4  13        1.10        2.71      3.71 o
   6   4  13      111.06      108.63     11.47 o
  -7   5  13      158.28      152.98     13.47 o
  -6   5  13        3.70       -0.13      3.72 o
  -5   5  13       44.62       41.70      7.06 o
  -4   5  13       33.00       30.37      5.91 o
  -3   5  13       49.08       46.07      7.22 o
  -2   5  13        1.61        4.07      3.77 o
  -1   5  13      224.09      227.84     16.16 o
   0   5  13      190.10      191.95     14.78 o
   1   5  13      380.20      383.09     21.26 o
   2   5  13      137.99      142.98     12.88 o
   3   5  13      240.53      225.15     16.22 o
   4   5  13       62.03       49.62      7.75 o
  -3   6  13      100.95      114.35     11.72 o
  -2   6  13      108.51      102.72     11.21 o
  -1   6  13       18.13       27.85      6.18 o
   0   6  13       19.25       13.08      4.15 o
 -10   0  14       22.70       33.98      5.78 o
  -8   0  14       63.35       71.81      8.37 o
  -6   0  14       17.04       17.43      3.99 o
  -4   0  14        3.04        0.54      2.30 o
  -2   0  14      435.40      437.58     19.72 o
   0   0  14      141.81      140.22     10.91 o
   2   0  14      193.16      163.36     11.87 o
   4   0  14      231.59      236.74     14.91 o
   6   0  14       21.70       23.56      5.15 o
 -10   1  14      157.45      161.14      9.01 o
  -9   1  14       11.24       15.82      3.00 o
  -8   1  14        2.15        2.65      1.89 o
  -7   1  14      147.77      154.96      8.28 o
  -6   1  14      229.52      232.30     10.18 o
  -5   1  14        2.22        4.85      2.04 o
  -4   1  14      633.83      651.97     17.45 o
  -3   1  14       23.03       21.87      3.13 o
  -2   1  14       95.51       77.60      7.35 o
  -1   1  14       26.74       23.38      3.11 o
   0   1  14      174.12      171.54     10.30 o
   1   1  14      102.07       97.39     15.23 o
   2   1  14        4.94        6.17      1.68 o
   3   1  14       37.76       43.03      4.26 o
   4   1  14       21.87       29.40      3.77 o
   5   1  14       40.21       37.86      4.33 o
   6   1  14       15.31       15.43      3.07 o
   7   1  14        0.00       -0.01      1.93 o
 -10   2  14        7.69       -0.45      3.05 o
  -9   2  14        9.42        7.05      3.72 o
  -8   2  14      134.26      151.65     12.91 o
  -7   2  14        3.13        5.74      2.81 o
  -6   2  14       29.98       33.22      6.11 o
  -5   2  14        1.04       -1.55      2.67 o
  -4   2  14      315.68      332.18     18.24 o
  -3   2  14      237.89      239.59     15.12 o
  -2   2  14      521.33      514.01     23.45 o
  -1   2  14       60.18       52.12      4.49 o
   0   2  14        0.05       -1.93      1.93 o
   1   2  14       87.64      104.09      8.04 o
   2   2  14        0.28       -0.29      1.41 o
   3   2  14        2.49        0.30      2.42 o
   4   2  14        0.00        3.21      3.86 o
   5   2  14        0.08       -0.19      1.68 o
   6   2  14       92.65      100.65      6.89 o
  -9   3  14      418.44      453.29     23.88 o
  -8   3  14       21.40       23.49      5.97 o
  -7   3  14      478.41      492.87     24.56 o
  -6   3  14       55.56       43.34      6.86 o
  -5   3  14      117.44      114.98     10.99 o
  -4   3  14        5.63        4.92      3.67 o
  -3   3  14        9.37        3.80      2.70 o
  -2   3  14       23.44       22.18      4.99 o
  -1   3  14        3.03        2.98      2.23 o
   0   3  14        0.97        6.20      3.66 o
   1   3  14      234.86      238.40     16.05 o
   2   3  14      131.64      145.23     12.61 o
   3   3  14       18.03       19.54      4.94 o
   4   3  14        8.98        2.74      2.85 o
   5   3  14       31.81       24.54      5.28 o
  -7   4  14       23.98       16.20      4.50 o
  -6   4  14        1.13        4.46      4.04 o
  -5   4  14        0.00       -1.82      3.20 o
  -4   4  14        0.83        0.98      3.01 o
  -3   4  14       77.61       82.09      9.57 o
  -2   4  14       18.63       16.94      4.67 o
  -1   4  14       42.95       46.59      7.81 o
   0   4  14       22.94       24.92      5.29 o
   1   4  14      609.90      638.13     28.22 o
   2   4  14      376.67      393.70     21.79 o
   3   4  14       51.77       27.53      5.70 o
   4   4  14       13.94        6.88      3.63 o
  -4   5  14      104.98      125.44     12.42 o
  -3   5  14       42.06       47.72      7.99 o
  -2   5  14        0.16        0.89      2.69 o
  -1   5  14        5.34        2.18      3.44 o
   0   5  14        7.37        7.14      3.99 o
   1   5  14       96.05       95.84     10.85 o
  -9   0  15       11.31       17.93      4.85 o
  -7   0  15       25.61       27.56      4.87 o
  -5   0  15     1117.68     1207.93     38.10 o
  -3   0  15        0.33       -2.56      2.56 o
  -1   0  15        0.01       -3.37      3.37 o
   1   0  15       86.57       80.55      8.62 o
   3   0  15       88.86       92.07      9.29 o
   5   0  15       91.59      116.32     10.86 o
  -9   1  15      340.39      386.92     14.41 o
  -8   1  15        0.00        0.14      1.67 o
  -7   1  15       24.54       21.88      4.08 o
  -6   1  15      322.96      363.61     13.35 o
  -5   1  15      364.87      399.69     17.34 o
  -4   1  15       33.23       34.96      3.92 o
  -3   1  15        0.05       -2.10      2.10 o
  -2   1  15      455.83      480.23     15.08 o
  -1   1  15        1.38        0.39      1.52 o
   0   1  15       59.86       62.28      5.24 o
   1   1  15      257.94      272.11     11.19 o
   2   1  15       30.71       26.94      3.48 o
   3   1  15       14.80       10.61      2.56 o
   4   1  15       16.94       18.04      3.17 o
   5   1  15        0.53        2.02      2.02 o
  -8   2  15       94.90      121.74     11.99 o
  -7   2  15      191.82      208.07     15.28 o
  -6   2  15      605.04      639.75     27.77 o
  -5   2  15       52.22       47.21      7.19 o
  -4   2  15      525.04      520.96     24.18 o
  -3   2  15      244.55      268.93     16.77 o
  -2   2  15       30.36       27.19      5.53 o
  -1   2  15       39.95       40.29      5.90 o
   0   2  15       17.74       24.01      5.14 o
   1   2  15       27.89       29.14      5.85 o
   2   2  15       63.63       71.69      8.86 o
   3   2  15       69.83       87.57      9.88 o
   4   2  15        4.68        5.02      3.51 o
  -7   3  15       15.18        9.62      3.59 o
  -6   3  15       30.34       23.99      5.36 o
  -5   3  15       29.12       18.04      4.70 o
  -4   3  15      266.20      248.48     16.86 o
  -3   3  15      184.64      179.44     13.93 o
  -2   3  15      104.41      118.56     11.45 o
  -1   3  15       33.34       32.76      6.52 o
   0   3  15      244.02      280.27     17.93 o
   1   3  15        1.93       -0.65      2.77 o
   2   3  15      141.72      145.86     12.89 o
   3   3  15       14.20       20.87      4.73 o
  -4   4  15       18.61       15.55      4.66 o
  -3   4  15        0.54        1.91      3.67 o
  -2   4  15       21.45       20.49      4.73 o
  -1   4  15      182.27      197.08     15.43 o
   0   4  15        9.49       11.84      4.18 o
  -6   0  16      197.05      229.60     15.22 o
  -4   0  16       10.65       15.77      4.26 o
  -2   0  16        0.34       -2.49      3.06 o
   0   0  16      224.54      244.28     15.58 o
   2   0  16       84.34       93.06      9.56 o
  -6   1  16      643.01      703.87     29.25 o
  -5   1  16      834.57      880.72     22.55 o
  -4   1  16       48.46       49.02      4.79 o
  -3   1  16      164.04      173.28     11.97 o
  -2   1  16        2.92        2.69      3.80 o
  -1   1  16      199.40      208.14     10.07 o
   0   1  16       64.40       68.57      5.82 o
   1   1  16      509.06      549.99     17.10 o
   2   1  16        7.05       10.71      7.14 o
  -5   2  16        4.19        2.32      3.30 o
  -4   2  16       63.11       61.85      8.25 o
  -3   2  16      216.20      205.50     15.06 o
  -2   2  16       18.58       10.40      3.45 o
  -1   2  16       27.45       17.55      4.25 o
   0   2  16        3.89        2.44      2.65 o
   1   2  16       68.12       83.17      9.66 o
 
